# Supplementary material for: Field Performance Assessment of Irradiated Aedes albopictus Males Through Mark–Release–Recapture Trials With Multiple Release Points
Source: Front Bioeng Biotechnol. 2022 Jul 19;10:876677. doi: 10.3389/fbioe.2022.876677 (PMC9344911; doi:10.3389/fbioe.2022.876677)
Supplement: Supplementary file 1 [file DataSheet4.xlsx]

## Sheet: Index
	Index				NOTE: to update the analysis sheets after modifying the dataset click ALT F5
	Sheet name	Content
	Results	Summary of results
	Formulas	Formulas with references
	Adults Raw Data	Data-set of adult monitoring without calculations
	Adult traps and rings	Distribution of the adult traps
		Correspondence and location of the traps in the rings
		Concentric rings area
	MDD	MDD: mean dispersal distance
	MDTc	MDT: mean distance travelled
		FR: Flight Range
	Diffusion	Dynamic table as a function of time
		Diffusion coefficient
		Diffusion time
	Recapture time	Collected period of BG-sentinel
	PDS - SR	Dynamic table as a function of time
		PDS: Probability of daily survival
		ALE: Average life expectancy
		Recapture rate
		Survival Rate
	Lincoln index	Lincoln index N=(R*n)/m
		Male/ha
		Male/house
		Male/Inhabitant
	Mean angle of dispersion	Length of mean vector
		Angular deviation
		Estimate of mean angle
	Dispersion plot	Male Dispersion Plot
	Rate Ms_Mw by sex-ratio	Estimation of the Sterile/wild male ratio in the field by the female / male ratio
	Taylor’s power law	Minimum sample unit size for monitoring
	SIT efficacy evaluation	The percentage of decreased egg density (D)
		Induced eggs sterility (S)
	Competitiveness	Fried Index = W/S * [(PW – Ps) / (Ps-PRS)]
		CIS Index = W/S * [(PW - PS) / PS
	Egg density	Table of Egg density

## Sheet: Formulas
Formulas used in the analysis						back to Index
Reference	Parameter		Formula		description
4	MDD	Mean distance dispersed	Σ ni di / Σ ni		ni = number of insects in trap i
					di = Distancia del punto central de la tampa i
2	MDT	Mean distances travelled	MDT = ∑(ER × DMA) ÷ ER total
	ER	Expected recapture	ER = fa × CF ÷ nta		ER = is the number of recaptures that could be expected in case of the number of trap were the same in all sectors
					fa = frecuencia recaptura en un anillo
	CF		CF = aa × tt ÷ at		factor para corrección de diferencia de densidad de trampas
					aa = área del anillo
	d	Annulus distance	d= (inner radius+outer radius)/2
2	FR	Flight range			FR is estimated from the linear regression of the cumulative ERs from each annulus (x axis) on the log10 (annulus median distance + 1).
					The FR50 and FR90 are calculated from the equation of the regression line as the value of y at 50% and 90%, respectively, of the largest value of x.
					FR 50 = Mediante la ecuación de la línea de regresión, valor de y para el 50% del valor más grande de x
					FR 90 = Mediante la ecuación de la línea de regresión, valor de y para el 90% del valor más grande de x
4	D	Diffussion coefficient	D=(Σ(N) di2 /N)/4t		di = the distance that the ith insect has gone in a given time, t
					N = número de insectos en la muestra
4	t	Diffussion time	t=(Σ(N) di2 /N)/4D		di = the distance that the ith insect has gone in a given time, t
					D = Diffussion coefficient
					N = número de insectos en la muestra
2	PDS	Probability of daily survival	PDS = Exp (regresion (log ic) / t)		Estimated by regressing log10 (x+1) of the number of recaptures against day of recapture, where:
					PDS is the antilog of the slope of the regression
					log ic = transform. log del número de individuos capturados por día
					t = día de recaptura
					No hicimos la transformación x+1 porque solo se observó un 0 y fue preferible eliminarlo, according con 3
1, 2	ALE	Average life expectancy	ALE = 1/ -loge PDS		The mean life expectancy would be the number of days of mosquitoes survival, considering the calculated PDS 1
7	𝜭	Recapture rate	Θ=ea/(N + ea)		a and b = the regression coefficients of the linear regression of the log-transformed captures as a function of time
					N = number of individuals released
					d = number of days after release
7	S	Survival rate	S = eb/(1-Θ )1/day
4	N	Size of wild population	N= (R x n)/m		N: Tamaño numérico de la poblacion salvaje
					R: Total de mosquitos liberados
					n: Total de mosquitos capturados
					m: Total de mosquitos marcados capturados
8		Direction of dispersion
9		Taylor’s power law	N = [Zα/2/ D]2 * a * mb-2		Z: Standard Normal Distribution Value for a given probability
			s2 = a * m b		D: the monitoring precision level required.
10	D	Percentage of decreased egg density	D = (ES – EW) / EW		ES: mean number sterile eggs per ovitrap per week
					EW: mean number fertile eggs per ovitrap per week
10	S	Induced sterility	S = 1– (Ps / Pw)		S: percentage of induced eggs sterility
					PS: egg hatch in competitive matings
					PW: egg hatch in normal matings ♂n x ♀n
10	c	Fried Competitiveness Index	F = W/S * [(PW – Ps) / (Ps-PRS)]		W: catches of wild males
					S: catches of sterile males
					PW: egg hatch in normal matings ♂n x ♀n
					PS: egg hatch in competitive matings
					Prs: : egg hatch in sterile matings ♂s x ♀n
10	CIS	Competitiveness Index	CIS Index = W/S * [(PW - PS) / PS
		References
1		A review on the ecological determinants…			Rafael Maciel-de-Freitas
2		Aedes aegypti survival and dispersal…			Muir & Kay
3		Dealing with the log of zero in regression mod…			Christophe Bellégo
4		Guidelines for the Use of Mathematics in Opera…			Barclay, Enkerlin, et al
5		Guidelines for mark-release-recapture procedures of aedes			Bouyer, Ballestrino, et al
6		The flight range of Culicoides mississippiensis…			Lillie TH, Marquardt WC, Jones RH,
7		Dispersal and Survival of Aedes albopictus			Bellini et al
8		Biostatistical Analysis, 4th ed. Prentice Hall,			Zar, J. H. 1999.
9		Sampling and analysis of insect populations			Kuno 1991
10		Pilot field trials with Aedes albopictus irradiated sterile males in Italian urban areas.			Bellini et al

## Sheet: Results MRR1 Caselle
	Summary of results									back to Index
			Yellow	Violet	Green	Pink	Mean	SD
	MDD: Mean distance dispersed (m)		121.429	158.163	186.905	183.898	162.599	30.3266
	c-MDT: Corrected mean distance traveled (m)		146.162	189.671	187.033	245.15	192.004	40.6455
	FR50 Flight range 50 (m)		74.2403	126.811	126.392	188.221	142.077
	FR90 Flight range 90 (m)		274.011	313.74	277.894	493.067	437.912
	Diffussion time (days)		7	7	7	7	7	7.25195e-16
	Diffussion coefficient		643.439	1168	1337.11	989.431	1034.5	296.847
	t - MAX (days)		7	7	7	7
	Probability of daily survival (PDS)		1.04297	0.747721	0.857104	0.777393	0.856298	0.132745
	Average life expectancy (days)		-23.7665	3.43967	6.48525	3.97126	-2.46757	14.2613
	Survival rate (linear correction)		0.826121	0.733456	0.844599	0.831399	0.801392	0.0595556
	Recapture rate per 10000 mq released		0.0088775	0.00769353	0.00397462	0.00484569	0.00684855	0.00255833
	Lincoln index after 2 days N=(R*n)/m		35353.3	65132.7	35353.3	60860.9	49175.1	16055
	Wild ♂/ ha		2209.58	4070.79	2209.58	3803.81	3073.44	1003.44
	Wild ♂/ house		294.611	542.773	294.611	507.174	409.792	133.791
	Wild ♂/ person		73.6528	135.693	73.6528	126.794	102.448	33.4478
	Lincoln Index compensated for daily survival and modified for low		52047.8	60328.7	117871	88037.6	79571.3	29812.7
	Wild ♂/ ha		3252.98	3770.54	7366.96	5502.35	4973.21	1863.3
	Wild ♂/ house		433.731	502.739	982.261	733.647	663.095	248.439
	Wild ♂/ person		108.433	125.685	245.565	183.412	165.774	62.1098
	Mean angle of dispersion
	length of mean vector		0.366243	0.352992	0.24372	0.105237	0.267048	0.121041
	Angular deviation		64.5059	65.1767	70.4659	76.6464	69.1987	5.63539
	Estimate of mean angle		192.617	82.2785	258.345	66.9653	150.051	91.3525

## Sheet: Adult traps and rings
Description of adult traps and rings											back to Index
	Distribution of adult traps
	Trap Id	Distance to release point	Distance	Orientation in relation to release point	Color
	1	50	40.3836		Green
	2	100	57.432		Green
	3	100	68.7524		Green
	4	100	75.0778		Green
	5	100	85.47		Green
	6	150	109.19		Green
	7	150	130.831		Green
	8	150	136.948		Green
	9	150	140.789		Green
	10	150	142.872		Green
	11	150	142.939		Green
	12	150	143.359		Green
	13	200	156.185		Green
	14	200	159.873		Green
	15	200	168.453		Green
	16	250	203.823		Green
	17	250	246.961		Green
	18	300	253.179		Green
	19	300	253.804		Green
	20	300	278.422		Green
	21	300	295.742		Green
	22	350	337.756		Green
	23	400	361.77		Green
	24	400	370.933		Green
	25	50	31.7066		Pink
	26	100	56.4007		Pink
	27	100	59.2227		Pink
	28	100	63.5733		Pink
	29	100	86.2513		Pink
	30	100	87.8213		Pink
	31	100	97.9483		Pink
	32	150	108.849		Pink
	33	150	110.997		Pink
	34	150	117.89		Pink
	35	150	119.912		Pink
	36	150	120.429		Pink
	37	150	120.499		Pink
	38	150	122.21		Pink
	39	150	130.441		Pink
	40	150	139.913		Pink
	41	200	165.829		Pink
	42	200	166.501		Pink
	43	200	167.088		Pink
	44	200	186.888		Pink
	45	250	208.252		Pink
	46	250	209.705		Pink
	47	250	237.602		Pink
	48	300	264.889		Pink
	49	100	51.3596		Violet
	50	100	52.999		Violet
	51	100	55.1378		Violet
	52	100	56.4465		Violet
	53	100	57.1986		Violet
	54	100	63.4184		Violet
	55	100	77.6937		Violet
	56	100	82.605		Violet
	57	100	89.2732		Violet
	58	150	123.255		Violet
	59	150	124.295		Violet
	60	150	148.742		Violet
	61	150	190.04		Violet
	62	200	208.885		Violet
	63	200	224.464		Violet
	64	250	260.925		Violet
	65	250	276.608		Violet
	66	250	283.665		Violet
	67	250	287.374		Violet
	68	300	301.739		Violet
	69	300	322.406		Violet
	70	300	342.938		Violet
	71	350	351.217		Violet
	72	350	373.179		Violet
	73	100	70.3238		Yellow
	74	100	78.4705		Yellow
	75	100	98.4045		Yellow
	76	150	105.08		Yellow
	77	150	114.73		Yellow
	78	150	126.821		Yellow
	79	150	133.517		Yellow
	80	150	135.051		Yellow
	81	150	141.656		Yellow
	82	150	145.186		Yellow
	83	150	145.792		Yellow
	84	200	158.258		Yellow
	85	200	159.999		Yellow
	86	200	174.215		Yellow
	87	200	179.891		Yellow
	88	200	180.721		Yellow
	89	200	187.998		Yellow
	90	250	208.461		Yellow
	91	250	212.232		Yellow
	92	250	213.14		Yellow
	93	250	229.772		Yellow
	94	250	231.194		Yellow
	95	300	262.608		Yellow
	96	300	280.758		Yellow
	Location of traps in the rings
	Ring (m)	50	100	150	200	250	300	350	400
	Trap id	1	2	6	13	16	18	22	23
		25	3	7	14	17	19	71	24
			4	8	15	45	20	72
			5	9	41	46	21
			26	10	42	47	48
			27	11	43	64	68
			28	12	44	65	69
			29	32	62	66	70
			30	33	63	67	95
			31	34	84	90	96
			49	35	85	91
			50	36	86	92
			51	37	87	93
			52	38	88	94
			53	39	89
			54	40
			55	58
			56	59
			57	60
			73	61
			74	76
			75	77
				78
				79
				80
				81
				82
				83
	Total # of traps	2	22	28	15	14	10	3	2
	Sum Yellow aeg ♂	0	3	8	6	5	2	0	0
	Sum Violet aeg ♂	0	9	4	2	4	3	2	0
	Sum Green aeg ♂	1	4	7	3	2	4	1	2
	Sum Pink aeg ♂	1	6	9	4	3	1	0	0
	Size of rings
	Ring ID	Radius	Ring area	Rate of ring area compared to total area	Correction factor
	1	50	7853.98	0.015625	1.5
	2	100	23561.9	0.046875	4.5
	3	150	39269.9	0.078125	7.5
	4	200	54977.9	0.109375	10.5
	5	250	70685.8	0.140625	13.5
	6	300	86393.8	0.171875	16.5
	7	350	102102	0.203125	19.5
	8	400	117810	0.234375	22.5
	Total surveyed area within rings		502655
	# rings		8
	Total # traps		96
	Date of releases:
	Release	Day	Dye colour	# mosquitoes
	1	2018-07-06	Yellow	3191.62
	2	2018-07-06	Violet	3191.62
	3	2018-07-06	Green	3191.62
	4	2018-07-06	Pink	3191.62

## Sheet: Adults Raw Data
Adult raw data																			back to Index
Id	Trap Id	Block	Distance (m)	Weekday	Survey date	Days since R1	Days since R2	Days since R3	Days since R4	Wild aea ♀	Wild aea ♂	Yellow aea ♂	Violet aea ♂	Green aea ♂	Pink aea ♂	Wild aea ♀2	Wild aea ♂2
1	1	Green	400	Sat	2018-07-07	1	1	1	1	2	1			0
2	2	Green	400	Sat	2018-07-07	1	1	1	1	2	0			0
3	3	Green	400	Sat	2018-07-07	1	1	1	1	0	0			0
4	4	Green	300	Sat	2018-07-07	1	1	1	1	7	4			0
5	5	Green	350	Sat	2018-07-07	1	1	1	1	10	15			0
6	6	Green	350	Sat	2018-07-07	1	1	1	1	3	0			0
7	7	Green	350	Sat	2018-07-07	1	1	1	1	0	1			0
8	8	Green	300	Sat	2018-07-07	1	1	1	1	8	12			0
9	9	Green	250	Sat	2018-07-07	1	1	1	1	3	1			6
10	10	Green	250	Sat	2018-07-07	1	1	1	1	0	2			0
11	11	Green	250	Sat	2018-07-07	1	1	1	1	5	1			0
12	12	Green	200	Sat	2018-07-07	1	1	1	1	5	4			0
13	13	Green	150	Sat	2018-07-07	1	1	1	1	1	3			0
14	14	Green	200	Sat	2018-07-07	1	1	1	1	0	0			0
15	15	Green	100	Sat	2018-07-07	1	1	1	1	0	0			0
16	16	Green	100	Sat	2018-07-07	1	1	1	1	0	0			0
17	17	Green	150	Sat	2018-07-07	1	1	1	1	3	1			0
18	18	Green	150	Sat	2018-07-07	1	1	1	1	12	7			2
19	19	Green	100	Sat	2018-07-07	1	1	1	1	3	0			0
20	20	Green	150	Sat	2018-07-07	1	1	1	1	1	2			0
21	21	Green	250	Sat	2018-07-07	1	1	1	1	0	10			0
22	22	Green	300	Sat	2018-07-07	1	1	1	1	2	0			0
23	23	Green	200	Sat	2018-07-07	1	1	1	1	4	1			0
24	24	Green	200	Sat	2018-07-07	1	1	1	1	2	1			0
25	1	Green	400	Sun	2018-07-08	2	2	2	2	4	8			0
26	2	Green	400	Sun	2018-07-08	2	2	2	2	2	2			0
27	3	Green	300	Sun	2018-07-08	2	2	2	2	20	3			0
28	4	Green	350	Sun	2018-07-08	2	2	2	2	2	15			0
29	5	Green	400	Sun	2018-07-08	2	2	2	2	0	0			0
30	6	Green	350	Sun	2018-07-08	2	2	2	2	0	3			0
31	7	Green	300	Sun	2018-07-08	2	2	2	2	9	0			0
32	8	Green	200	Sun	2018-07-08	2	2	2	2	7	2			0
33	9	Green	300	Sun	2018-07-08	2	2	2	2	0	0			0
34	10	Green	200	Sun	2018-07-08	2	2	2	2	0	9			0
35	11	Green	250	Sun	2018-07-08	2	2	2	2	0	0			0
36	12	Green	100	Sun	2018-07-08	2	2	2	2	1	0			0
37	13	Green	200	Sun	2018-07-08	2	2	2	2	0	2			0
38	14	Green	150	Sun	2018-07-08	2	2	2	2	0	1			2
39	15	Green	100	Sun	2018-07-08	2	2	2	2	0	1			1
40	16	Green	100	Sun	2018-07-08	2	2	2	2	0	0			1
41	17	Green	150	Sun	2018-07-08	2	2	2	2	2	0			0
42	18	Green	200	Sun	2018-07-08	2	2	2	2	1	3			0
43	19	Green	150	Sun	2018-07-08	2	2	2	2	6	11			0
44	20	Green	100	Sun	2018-07-08	2	2	2	2	1	2			0
45	21	Green	200	Sun	2018-07-08	2	2	2	2	5	1			0
46	22	Green	350	Sun	2018-07-08	2	2	2	2	8	0			0
47	23	Green	250	Sun	2018-07-08	2	2	2	2	0	2			0
48	24	Green	150	Sun	2018-07-08	2	2	2	2	0	0			0
49	1	Green	400	Mon	2018-07-09	3	3	3	3	5	1			0
50	2	Green	400	Mon	2018-07-09	3	3	3	3	0	5			0
51	3	Green	400	Mon	2018-07-09	3	3	3	3	0	0			0
52	4	Green	350	Mon	2018-07-09	3	3	3	3	5	6			1
53	5	Green	350	Mon	2018-07-09	3	3	3	3	6	1			0
54	6	Green	400	Mon	2018-07-09	3	3	3	3	0	0			0
55	7	Green	300	Mon	2018-07-09	3	3	3	3	1	7			0
56	8	Green	300	Mon	2018-07-09	3	3	3	3	0	0			0
57	9	Green	300	Mon	2018-07-09	3	3	3	3	0	0			0
58	10	Green	250	Mon	2018-07-09	3	3	3	3	2	3			0
59	11	Green	200	Mon	2018-07-09	3	3	3	3	4	6			0
60	12	Green	250	Mon	2018-07-09	3	3	3	3	3	2			0
61	13	Green	150	Mon	2018-07-09	3	3	3	3	1	3			0
62	14	Green	100	Mon	2018-07-09	3	3	3	3	2	6			0
63	15	Green	200	Mon	2018-07-09	3	3	3	3	3	16			0
64	16	Green	250	Mon	2018-07-09	3	3	3	3	0	0			0
65	17	Green	200	Mon	2018-07-09	3	3	3	3	2	5			2
66	18	Green	100	Mon	2018-07-09	3	3	3	3	2	5			0
67	19	Green	200	Mon	2018-07-09	3	3	3	3	4	0			0
68	20	Green	200	Mon	2018-07-09	3	3	3	3	4	13			0
69	21	Green	150	Mon	2018-07-09	3	3	3	3	1	1			0
70	22	Green	250	Mon	2018-07-09	3	3	3	3	3	17			1
71	23	Green	100	Mon	2018-07-09	3	3	3	3	5	13			4
72	24	Green	150	Mon	2018-07-09	3	3	3	3	17	6			0
73	1	Green	400	Tue	2018-07-10	4	4	4	4	0	0			0
74	2	Green	350	Tue	2018-07-10	4	4	4	4	6	9			0
75	3	Green	400	Tue	2018-07-10	4	4	4	4	2	2			0
76	4	Green	300	Tue	2018-07-10	4	4	4	4	5	1			0
77	5	Green	300	Tue	2018-07-10	4	4	4	4	3	7			1
78	6	Green	300	Tue	2018-07-10	4	4	4	4	0	1			0
79	7	Green	300	Tue	2018-07-10	4	4	4	4	7	9			0
80	8	Green	250	Tue	2018-07-10	4	4	4	4	3	5			0
81	9	Green	200	Tue	2018-07-10	4	4	4	4	0	0			0
82	10	Green	150	Tue	2018-07-10	4	4	4	4	2	7			1
83	11	Green	150	Tue	2018-07-10	4	4	4	4	5	7			0
84	12	Green	100	Tue	2018-07-10	4	4	4	4	0	4			0
85	13	Green	100	Tue	2018-07-10	4	4	4	4	7	8			1
86	14	Green	100	Tue	2018-07-10	4	4	4	4	4	0			0
88	16	Green	200	Tue	2018-07-10	4	4	4	4	2	1			0
89	17	Green	200	Tue	2018-07-10	4	4	4	4	0	4			0
90	18	Green	350	Tue	2018-07-10	4	4	4	4	1	1			0
91	19	Green	300	Tue	2018-07-10	4	4	4	4	6	5			0
92	20	Green	200	Tue	2018-07-10	4	4	4	4	2	16			2
93	21	Green	150	Tue	2018-07-10	4	4	4	4	1	0			0
94	22	Green	200	Tue	2018-07-10	4	4	4	4	0	3			0
95	23	Green	200	Tue	2018-07-10	4	4	4	4	1	10			1
96	24	Green	150	Tue	2018-07-10	4	4	4	4	4	11			4
97	1	Green	400	Wed	2018-07-11	5	5	5	5	2	0			0
98	2	Green	400	Wed	2018-07-11	5	5	5	5	1	1			0
99	3	Green	400	Wed	2018-07-11	5	5	5	5	0	0			0
100	4	Green	350	Wed	2018-07-11	5	5	5	5	0	0			0
101	5	Green	350	Wed	2018-07-11	5	5	5	5	2	7			0
102	6	Green	300	Wed	2018-07-11	5	5	5	5	0	1			0
103	7	Green	250	Wed	2018-07-11	5	5	5	5	1	11			1
104	8	Green	250	Wed	2018-07-11	5	5	5	5	6	7			1
105	9	Green	300	Wed	2018-07-11	5	5	5	5	8	7			2
106	10	Green	150	Wed	2018-07-11	5	5	5	5	3	21			0
107	11	Green	100	Wed	2018-07-11	5	5	5	5	2	19			2
108	12	Green	200	Wed	2018-07-11	5	5	5	5	12	21			0
109	13	Green	200	Wed	2018-07-11	5	5	5	5	0	0			0
110	14	Green	200	Wed	2018-07-11	5	5	5	5	4	13			0
111	15	Green	200	Wed	2018-07-11	5	5	5	5	14	6			0
112	16	Green	350	Wed	2018-07-11	5	5	5	5	4	0			0
113	17	Green	350	Wed	2018-07-11	5	5	5	5	4	7			0
114	18	Green	250	Wed	2018-07-11	5	5	5	5	1	2			0
115	19	Green	100	Wed	2018-07-11	5	5	5	5	0	0			0
116	20	Green	150	Wed	2018-07-11	5	5	5	5	4	7			0
117	21	Green	200	Wed	2018-07-11	5	5	5	5	2	2			1
118	22	Green	200	Wed	2018-07-11	5	5	5	5	0	2			1
119	23	Green	150	Wed	2018-07-11	5	5	5	5	2	1			0
120	24	Green	200	Wed	2018-07-11	5	5	5	5	0	0			0
121	1	Green	400	Thu	2018-07-12	6	6	6	6	2	7			0
122	2	Green	400	Thu	2018-07-12	6	6	6	6	2	3			0
123	3	Green	300	Thu	2018-07-12	6	6	6	6	3	4			0
124	4	Green	350	Thu	2018-07-12	6	6	6	6	7	38			0
125	5	Green	400	Thu	2018-07-12	6	6	6	6	0	0			0
126	6	Green	300	Thu	2018-07-12	6	6	6	6	0	0			0
127	7	Green	250	Thu	2018-07-12	6	6	6	6	3	10			0
128	8	Green	250	Thu	2018-07-12	6	6	6	6	7	13			0
129	9	Green	200	Thu	2018-07-12	6	6	6	6	4	5			0
130	10	Green	150	Thu	2018-07-12	6	6	6	6	1	2			0
131	11	Green	100	Thu	2018-07-12	6	6	6	6	7	29			0
132	12	Green	150	Thu	2018-07-12	6	6	6	6	2	5			0
133	13	Green	200	Thu	2018-07-12	6	6	6	6	1	0			0
134	14	Green	150	Thu	2018-07-12	6	6	6	6	3	5			1
135	15	Green	200	Thu	2018-07-12	6	6	6	6	1	1			0
136	16	Green	100	Thu	2018-07-12	6	6	6	6	1	2			0
137	17	Green	200	Thu	2018-07-12	6	6	6	6	0	5			0
138	18	Green	150	Thu	2018-07-12	6	6	6	6	4	3			1
139	19	Green	200	Thu	2018-07-12	6	6	6	6	3	3			0
140	20	Green	200	Thu	2018-07-12	6	6	6	6	4	1			0
141	21	Green	300	Thu	2018-07-12	6	6	6	6	1	0			0
142	22	Green	350	Thu	2018-07-12	6	6	6	6	3	1			0
143	23	Green	250	Thu	2018-07-12	6	6	6	6	9	1			0
144	24	Green	200	Thu	2018-07-12	6	6	6	6	1	10			0
145	1	Green	400	Fri	2018-07-13	7	7	7	7	0	0			0
146	2	Green	400	Fri	2018-07-13	7	7	7	7	1	1			0
147	3	Green	400	Fri	2018-07-13	7	7	7	7	1	0			0
148	4	Green	350	Fri	2018-07-13	7	7	7	7	0	1			0
149	5	Green	350	Fri	2018-07-13	7	7	7	7	1	1			0
150	6	Green	350	Fri	2018-07-13	7	7	7	7	0	4			0
151	7	Green	300	Fri	2018-07-13	7	7	7	7	12	5			0
152	8	Green	250	Fri	2018-07-13	7	7	7	7	4	2			1
153	9	Green	250	Fri	2018-07-13	7	7	7	7	0	7			0
154	10	Green	150	Fri	2018-07-13	7	7	7	7	10	4			0
155	11	Green	150	Fri	2018-07-13	7	7	7	7	3	2			0
156	12	Green	150	Fri	2018-07-13	7	7	7	7	1	5			0
157	13	Green	100	Fri	2018-07-13	7	7	7	7	2	7			0
158	14	Green	100	Fri	2018-07-13	7	7	7	7	0	10			0
159	15	Green	150	Fri	2018-07-13	7	7	7	7	5	2			0
160	16	Green	200	Fri	2018-07-13	7	7	7	7	0	0			0
161	17	Green	200	Fri	2018-07-13	7	7	7	7	8	2			0
162	18	Green	200	Fri	2018-07-13	7	7	7	7	1	8			0
163	19	Green	150	Fri	2018-07-13	7	7	7	7	0	9			1
164	20	Green	200	Fri	2018-07-13	7	7	7	7	3	4			0
165	21	Green	200	Fri	2018-07-13	7	7	7	7	3	10			0
166	22	Green	200	Fri	2018-07-13	7	7	7	7	11	14			0
167	23	Green	300	Fri	2018-07-13	7	7	7	7	4	4			0
168	24	Green	300	Fri	2018-07-13	7	7	7	7	7	13			0
169	25	Pink	300	Sat	2018-07-07	1	1	1	1	2	1				0
170	26	Pink	300	Sat	2018-07-07	1	1	1	1	2	0				0
171	27	Pink	350	Sat	2018-07-07	1	1	1	1	0	0				0
172	28	Pink	200	Sat	2018-07-07	1	1	1	1	7	4				3
173	29	Pink	200	Sat	2018-07-07	1	1	1	1	10	15				0
174	30	Pink	200	Sat	2018-07-07	1	1	1	1	3	0				0
175	31	Pink	250	Sat	2018-07-07	1	1	1	1	0	1				0
176	32	Pink	150	Sat	2018-07-07	1	1	1	1	8	12				0
177	33	Pink	150	Sat	2018-07-07	1	1	1	1	3	1				0
178	34	Pink	200	Sat	2018-07-07	1	1	1	1	0	2				0
179	35	Pink	150	Sat	2018-07-07	1	1	1	1	5	1				0
180	36	Pink	100	Sat	2018-07-07	1	1	1	1	5	4				4
181	37	Pink	100	Sat	2018-07-07	1	1	1	1	1	3				3
182	38	Pink	250	Sat	2018-07-07	1	1	1	1	0	0				0
183	39	Pink	100	Sat	2018-07-07	1	1	1	1	0	0				0
184	40	Pink	150	Sat	2018-07-07	1	1	1	1	0	0				1
185	41	Pink	200	Sat	2018-07-07	1	1	1	1	3	1				0
186	42	Pink	250	Sat	2018-07-07	1	1	1	1	12	7				0
187	43	Pink	200	Sat	2018-07-07	1	1	1	1	3	0				2
188	44	Pink	250	Sat	2018-07-07	1	1	1	1	1	2				0
189	45	Pink	350	Sat	2018-07-07	1	1	1	1	0	10				9
190	46	Pink	350	Sat	2018-07-07	1	1	1	1	2	0				0
191	47	Pink	250	Sat	2018-07-07	1	1	1	1	4	1				0
192	48	Pink	350	Sat	2018-07-07	1	1	1	1	2	1				0
193	25	Pink	300	Sun	2018-07-08	2	2	2	2	4	8				0
194	26	Pink	300	Sun	2018-07-08	2	2	2	2	2	2				0
195	27	Pink	200	Sun	2018-07-08	2	2	2	2	20	3				0
196	28	Pink	250	Sun	2018-07-08	2	2	2	2	2	15				2
197	29	Pink	350	Sun	2018-07-08	2	2	2	2	0	0				0
198	30	Pink	250	Sun	2018-07-08	2	2	2	2	0	3				0
199	31	Pink	150	Sun	2018-07-08	2	2	2	2	9	0				1
200	32	Pink	150	Sun	2018-07-08	2	2	2	2	7	2				0
201	33	Pink	250	Sun	2018-07-08	2	2	2	2	0	0				0
202	34	Pink	100	Sun	2018-07-08	2	2	2	2	0	9				1
203	35	Pink	200	Sun	2018-07-08	2	2	2	2	0	0				0
204	36	Pink	150	Sun	2018-07-08	2	2	2	2	1	0				0
205	37	Pink	100	Sun	2018-07-08	2	2	2	2	0	2				0
206	38	Pink	100	Sun	2018-07-08	2	2	2	2	0	1				1
207	39	Pink	150	Sun	2018-07-08	2	2	2	2	0	1				0
208	40	Pink	150	Sun	2018-07-08	2	2	2	2	0	0				1
209	41	Pink	250	Sun	2018-07-08	2	2	2	2	2	0				0
210	42	Pink	250	Sun	2018-07-08	2	2	2	2	1	3				0
211	43	Pink	250	Sun	2018-07-08	2	2	2	2	6	11				0
212	44	Pink	200	Sun	2018-07-08	2	2	2	2	1	2				0
213	45	Pink	300	Sun	2018-07-08	2	2	2	2	5	1				1
214	46	Pink	400	Sun	2018-07-08	2	2	2	2	8	0				0
215	47	Pink	350	Sun	2018-07-08	2	2	2	2	0	2				0
216	48	Pink	300	Sun	2018-07-08	2	2	2	2	0	0				0
217	25	Pink	300	Mon	2018-07-09	3	3	3	3	5	1				0
218	26	Pink	300	Mon	2018-07-09	3	3	3	3	0	5				0
219	27	Pink	300	Mon	2018-07-09	3	3	3	3	0	0				0
220	28	Pink	200	Mon	2018-07-09	3	3	3	3	5	6				0
221	29	Pink	250	Mon	2018-07-09	3	3	3	3	6	1				0
222	30	Pink	300	Mon	2018-07-09	3	3	3	3	0	0				0
223	31	Pink	200	Mon	2018-07-09	3	3	3	3	1	7				0
224	32	Pink	200	Mon	2018-07-09	3	3	3	3	0	0				0
225	33	Pink	200	Mon	2018-07-09	3	3	3	3	0	0				0
226	34	Pink	150	Mon	2018-07-09	3	3	3	3	2	3				0
227	35	Pink	100	Mon	2018-07-09	3	3	3	3	4	6				0
228	36	Pink	150	Mon	2018-07-09	3	3	3	3	3	2				0
229	37	Pink	50	Mon	2018-07-09	3	3	3	3	1	3				0
230	38	Pink	100	Mon	2018-07-09	3	3	3	3	2	6				0
231	39	Pink	50	Mon	2018-07-09	3	3	3	3	3	16				2
232	40	Pink	200	Mon	2018-07-09	3	3	3	3	0	0				0
233	41	Pink	300	Mon	2018-07-09	3	3	3	3	2	5				1
234	42	Pink	100	Mon	2018-07-09	3	3	3	3	2	5				1
235	43	Pink	250	Mon	2018-07-09	3	3	3	3	4	0				0
236	44	Pink	300	Mon	2018-07-09	3	3	3	3	4	13				0
237	45	Pink	250	Mon	2018-07-09	3	3	3	3	1	1				0
238	46	Pink	350	Mon	2018-07-09	3	3	3	3	3	17				1
239	47	Pink	150	Mon	2018-07-09	3	3	3	3	5	13				2
240	48	Pink	250	Mon	2018-07-09	3	3	3	3	17	6				0
241	25	Pink	300	Tue	2018-07-10	4	4	4	4	0	0				0
242	26	Pink	250	Tue	2018-07-10	4	4	4	4	6	9				0
243	27	Pink	250	Tue	2018-07-10	4	4	4	4	2	2				0
244	28	Pink	200	Tue	2018-07-10	4	4	4	4	5	1				0
245	29	Pink	200	Tue	2018-07-10	4	4	4	4	3	7				0
246	30	Pink	200	Tue	2018-07-10	4	4	4	4	0	1				0
247	31	Pink	150	Tue	2018-07-10	4	4	4	4	7	9				1
248	32	Pink	150	Tue	2018-07-10	4	4	4	4	3	5				0
249	33	Pink	150	Tue	2018-07-10	4	4	4	4	0	0				0
250	34	Pink	50	Tue	2018-07-10	4	4	4	4	2	7				3
251	35	Pink	100	Tue	2018-07-10	4	4	4	4	5	7				0
252	36	Pink	100	Tue	2018-07-10	4	4	4	4	0	4				1
253	37	Pink	200	Tue	2018-07-10	4	4	4	4	7	8				1
254	38	Pink	250	Tue	2018-07-10	4	4	4	4	4	0				0
256	40	Pink	250	Tue	2018-07-10	4	4	4	4	2	1				0
257	41	Pink	300	Tue	2018-07-10	4	4	4	4	0	4				0
258	42	Pink	400	Tue	2018-07-10	4	4	4	4	1	1				0
259	43	Pink	400	Tue	2018-07-10	4	4	4	4	6	5				0
260	44	Pink	300	Tue	2018-07-10	4	4	4	4	2	16				0
261	45	Pink	250	Tue	2018-07-10	4	4	4	4	1	0				0
262	46	Pink	300	Tue	2018-07-10	4	4	4	4	0	3				1
263	47	Pink	300	Tue	2018-07-10	4	4	4	4	1	10				1
264	48	Pink	250	Tue	2018-07-10	4	4	4	4	4	11				2
265	25	Pink	300	Wed	2018-07-11	5	5	5	5	2	0				0
266	26	Pink	300	Wed	2018-07-11	5	5	5	5	1	1				0
267	27	Pink	300	Wed	2018-07-11	5	5	5	5	0	0				0
268	28	Pink	250	Wed	2018-07-11	5	5	5	5	0	0				0
269	29	Pink	250	Wed	2018-07-11	5	5	5	5	2	7				0
270	30	Pink	200	Wed	2018-07-11	5	5	5	5	0	1				0
271	31	Pink	150	Wed	2018-07-11	5	5	5	5	1	11				2
272	32	Pink	100	Wed	2018-07-11	5	5	5	5	6	7				0
273	33	Pink	150	Wed	2018-07-11	5	5	5	5	8	7				1
274	34	Pink	50	Wed	2018-07-11	5	5	5	5	3	21				0
275	35	Pink	100	Wed	2018-07-11	5	5	5	5	2	19				2
276	36	Pink	100	Wed	2018-07-11	5	5	5	5	12	21				1
277	37	Pink	250	Wed	2018-07-11	5	5	5	5	0	0				0
278	38	Pink	250	Wed	2018-07-11	5	5	5	5	4	13				0
279	39	Pink	300	Wed	2018-07-11	5	5	5	5	14	6				0
280	40	Pink	400	Wed	2018-07-11	5	5	5	5	4	0				0
281	41	Pink	400	Wed	2018-07-11	5	5	5	5	4	7				0
282	42	Pink	350	Wed	2018-07-11	5	5	5	5	1	2				0
283	43	Pink	200	Wed	2018-07-11	5	5	5	5	0	0				0
284	44	Pink	250	Wed	2018-07-11	5	5	5	5	4	7				0
285	45	Pink	300	Wed	2018-07-11	5	5	5	5	2	2				0
286	46	Pink	250	Wed	2018-07-11	5	5	5	5	0	2				0
287	47	Pink	150	Wed	2018-07-11	5	5	5	5	2	1				0
288	48	Pink	250	Wed	2018-07-11	5	5	5	5	0	0				1
289	25	Pink	300	Thu	2018-07-12	6	6	6	6	2	7				0
290	26	Pink	300	Thu	2018-07-12	6	6	6	6	2	3				0
291	27	Pink	200	Thu	2018-07-12	6	6	6	6	3	4				0
292	28	Pink	250	Thu	2018-07-12	6	6	6	6	7	38				0
293	29	Pink	300	Thu	2018-07-12	6	6	6	6	0	0				0
294	30	Pink	200	Thu	2018-07-12	6	6	6	6	0	0				0
295	31	Pink	150	Thu	2018-07-12	6	6	6	6	3	10				2
296	32	Pink	150	Thu	2018-07-12	6	6	6	6	7	13				0
297	33	Pink	100	Thu	2018-07-12	6	6	6	6	4	5				1
298	34	Pink	50	Thu	2018-07-12	6	6	6	6	1	2				0
299	35	Pink	50	Thu	2018-07-12	6	6	6	6	7	29				1
300	36	Pink	100	Thu	2018-07-12	6	6	6	6	2	5				0
301	37	Pink	200	Thu	2018-07-12	6	6	6	6	1	0				0
302	38	Pink	200	Thu	2018-07-12	6	6	6	6	3	5				0
303	39	Pink	300	Thu	2018-07-12	6	6	6	6	1	1				0
304	40	Pink	200	Thu	2018-07-12	6	6	6	6	1	2				0
305	41	Pink	300	Thu	2018-07-12	6	6	6	6	0	5				0
306	42	Pink	250	Thu	2018-07-12	6	6	6	6	4	3				0
307	43	Pink	250	Thu	2018-07-12	6	6	6	6	3	3				0
308	44	Pink	300	Thu	2018-07-12	6	6	6	6	4	1				0
309	45	Pink	400	Thu	2018-07-12	6	6	6	6	1	0				0
310	46	Pink	400	Thu	2018-07-12	6	6	6	6	3	1				0
311	47	Pink	350	Thu	2018-07-12	6	6	6	6	9	1				0
312	48	Pink	300	Thu	2018-07-12	6	6	6	6	1	10				0
313	25	Pink	300	Fri	2018-07-13	7	7	7	7	0	0				0
314	26	Pink	300	Fri	2018-07-13	7	7	7	7	1	1				0
315	27	Pink	300	Fri	2018-07-13	7	7	7	7	1	0				0
316	28	Pink	250	Fri	2018-07-13	7	7	7	7	0	1				0
317	29	Pink	250	Fri	2018-07-13	7	7	7	7	1	1				0
318	30	Pink	250	Fri	2018-07-13	7	7	7	7	0	4				0
319	31	Pink	200	Fri	2018-07-13	7	7	7	7	12	5				0
320	32	Pink	150	Fri	2018-07-13	7	7	7	7	4	2				0
321	33	Pink	150	Fri	2018-07-13	7	7	7	7	0	7				1
322	34	Pink	100	Fri	2018-07-13	7	7	7	7	10	4				0
323	35	Pink	100	Fri	2018-07-13	7	7	7	7	3	2				0
324	36	Pink	100	Fri	2018-07-13	7	7	7	7	1	5				1
325	37	Pink	100	Fri	2018-07-13	7	7	7	7	2	7				0
326	38	Pink	150	Fri	2018-07-13	7	7	7	7	0	10				0
327	39	Pink	250	Fri	2018-07-13	7	7	7	7	5	2				0
328	40	Pink	200	Fri	2018-07-13	7	7	7	7	0	0				0
329	41	Pink	300	Fri	2018-07-13	7	7	7	7	8	2				0
330	42	Pink	350	Fri	2018-07-13	7	7	7	7	1	8				0
331	43	Pink	250	Fri	2018-07-13	7	7	7	7	0	9				0
332	44	Pink	250	Fri	2018-07-13	7	7	7	7	3	4				0
333	45	Pink	300	Fri	2018-07-13	7	7	7	7	3	10				0
334	46	Pink	300	Fri	2018-07-13	7	7	7	7	11	14				0
335	47	Pink	400	Fri	2018-07-13	7	7	7	7	4	4				0
336	48	Pink	400	Fri	2018-07-13	7	7	7	7	7	13				0
337	49	Violet	400	Sat	2018-07-07	1	1	1	1	2	1		0
338	50	Violet	400	Sat	2018-07-07	1	1	1	1	2	0		0
339	51	Violet	400	Sat	2018-07-07	1	1	1	1	0	0		0
340	52	Violet	350	Sat	2018-07-07	1	1	1	1	7	4		0
341	53	Violet	400	Sat	2018-07-07	1	1	1	1	10	15		0
342	54	Violet	400	Sat	2018-07-07	1	1	1	1	3	0		0
343	55	Violet	400	Sat	2018-07-07	1	1	1	1	0	1		0
344	56	Violet	400	Sat	2018-07-07	1	1	1	1	8	12		0
345	57	Violet	300	Sat	2018-07-07	1	1	1	1	3	1		0
346	58	Violet	300	Sat	2018-07-07	1	1	1	1	0	2		0
347	59	Violet	350	Sat	2018-07-07	1	1	1	1	5	1		0
348	60	Violet	300	Sat	2018-07-07	1	1	1	1	5	4		0
349	61	Violet	250	Sat	2018-07-07	1	1	1	1	1	3		1
350	62	Violet	150	Sat	2018-07-07	1	1	1	1	0	0		0
351	63	Violet	150	Sat	2018-07-07	1	1	1	1	0	0		0
352	64	Violet	250	Sat	2018-07-07	1	1	1	1	0	0		0
353	65	Violet	250	Sat	2018-07-07	1	1	1	1	3	1		0
354	66	Violet	150	Sat	2018-07-07	1	1	1	1	12	7		0
355	67	Violet	150	Sat	2018-07-07	1	1	1	1	3	0		0
356	68	Violet	100	Sat	2018-07-07	1	1	1	1	1	2		0
357	69	Violet	150	Sat	2018-07-07	1	1	1	1	0	10		12
358	70	Violet	200	Sat	2018-07-07	1	1	1	1	2	0		0
359	71	Violet	100	Sat	2018-07-07	1	1	1	1	4	1		0
360	72	Violet	150	Sat	2018-07-07	1	1	1	1	2	1		0
361	49	Violet	400	Sun	2018-07-08	2	2	2	2	4	8		0
362	50	Violet	400	Sun	2018-07-08	2	2	2	2	2	2		0
363	51	Violet	400	Sun	2018-07-08	2	2	2	2	20	3		0
364	52	Violet	400	Sun	2018-07-08	2	2	2	2	2	15		0
365	53	Violet	400	Sun	2018-07-08	2	2	2	2	0	0		0
366	54	Violet	400	Sun	2018-07-08	2	2	2	2	0	3		0
367	55	Violet	400	Sun	2018-07-08	2	2	2	2	9	0		0
368	56	Violet	250	Sun	2018-07-08	2	2	2	2	7	2		0
369	57	Violet	300	Sun	2018-07-08	2	2	2	2	0	0		0
370	58	Violet	350	Sun	2018-07-08	2	2	2	2	0	9		0
371	59	Violet	400	Sun	2018-07-08	2	2	2	2	0	0		0
372	60	Violet	150	Sun	2018-07-08	2	2	2	2	1	0		0
373	61	Violet	350	Sun	2018-07-08	2	2	2	2	0	2		0
374	62	Violet	250	Sun	2018-07-08	2	2	2	2	0	1		0
375	63	Violet	250	Sun	2018-07-08	2	2	2	2	0	1		0
376	64	Violet	100	Sun	2018-07-08	2	2	2	2	0	0		0
377	65	Violet	50	Sun	2018-07-08	2	2	2	2	2	0		1
378	66	Violet	50	Sun	2018-07-08	2	2	2	2	1	3		8
379	67	Violet	200	Sun	2018-07-08	2	2	2	2	6	11		0
380	68	Violet	150	Sun	2018-07-08	2	2	2	2	1	2		0
381	69	Violet	100	Sun	2018-07-08	2	2	2	2	5	1		5
382	70	Violet	250	Sun	2018-07-08	2	2	2	2	8	0		0
383	71	Violet	150	Sun	2018-07-08	2	2	2	2	0	2		0
384	72	Violet	150	Sun	2018-07-08	2	2	2	2	0	0		0
385	49	Violet	400	Mon	2018-07-09	3	3	3	3	5	1		0
386	50	Violet	400	Mon	2018-07-09	3	3	3	3	0	5		0
387	51	Violet	400	Mon	2018-07-09	3	3	3	3	0	0		0
388	52	Violet	400	Mon	2018-07-09	3	3	3	3	5	6		0
389	53	Violet	400	Mon	2018-07-09	3	3	3	3	6	1		0
390	54	Violet	400	Mon	2018-07-09	3	3	3	3	0	0		0
391	55	Violet	400	Mon	2018-07-09	3	3	3	3	1	7		0
392	56	Violet	350	Mon	2018-07-09	3	3	3	3	0	0		0
393	57	Violet	300	Mon	2018-07-09	3	3	3	3	0	0		0
394	58	Violet	300	Mon	2018-07-09	3	3	3	3	2	3		0
395	59	Violet	300	Mon	2018-07-09	3	3	3	3	4	6		0
396	60	Violet	400	Mon	2018-07-09	3	3	3	3	3	2		0
397	61	Violet	250	Mon	2018-07-09	3	3	3	3	1	3		0
398	62	Violet	150	Mon	2018-07-09	3	3	3	3	2	6		0
399	63	Violet	300	Mon	2018-07-09	3	3	3	3	3	16		0
400	64	Violet	350	Mon	2018-07-09	3	3	3	3	0	0		0
401	65	Violet	300	Mon	2018-07-09	3	3	3	3	2	5		3
402	66	Violet	200	Mon	2018-07-09	3	3	3	3	2	5		2
403	67	Violet	150	Mon	2018-07-09	3	3	3	3	4	0		0
404	68	Violet	100	Mon	2018-07-09	3	3	3	3	4	13		0
405	69	Violet	100	Mon	2018-07-09	3	3	3	3	1	1		0
406	70	Violet	150	Mon	2018-07-09	3	3	3	3	3	17		0
407	71	Violet	200	Mon	2018-07-09	3	3	3	3	5	13		2
408	72	Violet	200	Mon	2018-07-09	3	3	3	3	17	6		0
409	49	Violet	400	Tue	2018-07-10	4	4	4	4	0	0		0
410	50	Violet	400	Tue	2018-07-10	4	4	4	4	6	9		0
411	51	Violet	400	Tue	2018-07-10	4	4	4	4	2	2		0
412	52	Violet	350	Tue	2018-07-10	4	4	4	4	5	1		0
413	53	Violet	400	Tue	2018-07-10	4	4	4	4	3	7		0
414	54	Violet	400	Tue	2018-07-10	4	4	4	4	0	1		0
415	55	Violet	400	Tue	2018-07-10	4	4	4	4	7	9		0
416	56	Violet	300	Tue	2018-07-10	4	4	4	4	3	5		0
417	57	Violet	250	Tue	2018-07-10	4	4	4	4	0	0		0
418	58	Violet	250	Tue	2018-07-10	4	4	4	4	2	7		0
419	59	Violet	200	Tue	2018-07-10	4	4	4	4	5	7		0
420	60	Violet	250	Tue	2018-07-10	4	4	4	4	0	4		0
421	61	Violet	200	Tue	2018-07-10	4	4	4	4	7	8		1
422	62	Violet	150	Tue	2018-07-10	4	4	4	4	4	0		0
424	64	Violet	100	Tue	2018-07-10	4	4	4	4	2	1		0
425	65	Violet	100	Tue	2018-07-10	4	4	4	4	0	4		2
426	66	Violet	200	Tue	2018-07-10	4	4	4	4	1	1		0
427	67	Violet	150	Tue	2018-07-10	4	4	4	4	6	5		0
428	68	Violet	100	Tue	2018-07-10	4	4	4	4	2	16		1
429	69	Violet	100	Tue	2018-07-10	4	4	4	4	1	0		0
430	70	Violet	150	Tue	2018-07-10	4	4	4	4	0	3		0
431	71	Violet	200	Tue	2018-07-10	4	4	4	4	1	10		0
432	72	Violet	200	Tue	2018-07-10	4	4	4	4	4	11		1
433	49	Violet	400	Wed	2018-07-11	5	5	5	5	2	0		1
434	50	Violet	400	Wed	2018-07-11	5	5	5	5	1	1		0
435	51	Violet	400	Wed	2018-07-11	5	5	5	5	0	0		0
436	52	Violet	400	Wed	2018-07-11	5	5	5	5	0	0		0
437	53	Violet	400	Wed	2018-07-11	5	5	5	5	2	7		0
438	54	Violet	400	Wed	2018-07-11	5	5	5	5	0	1		0
439	55	Violet	350	Wed	2018-07-11	5	5	5	5	1	11		0
440	56	Violet	300	Wed	2018-07-11	5	5	5	5	6	7		0
441	57	Violet	400	Wed	2018-07-11	5	5	5	5	8	7		1
442	58	Violet	250	Wed	2018-07-11	5	5	5	5	3	21		0
443	59	Violet	250	Wed	2018-07-11	5	5	5	5	2	19		0
444	60	Violet	250	Wed	2018-07-11	5	5	5	5	12	21		0
445	61	Violet	150	Wed	2018-07-11	5	5	5	5	0	0		0
446	62	Violet	100	Wed	2018-07-11	5	5	5	5	4	13		0
447	63	Violet	100	Wed	2018-07-11	5	5	5	5	14	6		1
448	64	Violet	200	Wed	2018-07-11	5	5	5	5	4	0		0
449	65	Violet	200	Wed	2018-07-11	5	5	5	5	4	7		0
450	66	Violet	100	Wed	2018-07-11	5	5	5	5	1	2		0
451	67	Violet	100	Wed	2018-07-11	5	5	5	5	0	0		0
452	68	Violet	200	Wed	2018-07-11	5	5	5	5	4	7		0
453	69	Violet	250	Wed	2018-07-11	5	5	5	5	2	2		0
454	70	Violet	250	Wed	2018-07-11	5	5	5	5	0	2		0
455	71	Violet	250	Wed	2018-07-11	5	5	5	5	2	1		0
456	72	Violet	300	Wed	2018-07-11	5	5	5	5	0	0		1
457	49	Violet	400	Thu	2018-07-12	6	6	6	6	2	7		0
458	50	Violet	400	Thu	2018-07-12	6	6	6	6	2	3		0
459	51	Violet	400	Thu	2018-07-12	6	6	6	6	3	4		0
460	52	Violet	400	Thu	2018-07-12	6	6	6	6	7	38		0
461	53	Violet	400	Thu	2018-07-12	6	6	6	6	0	0		0
462	54	Violet	400	Thu	2018-07-12	6	6	6	6	0	0		0
463	55	Violet	350	Thu	2018-07-12	6	6	6	6	3	10		0
464	56	Violet	300	Thu	2018-07-12	6	6	6	6	7	13		0
465	57	Violet	250	Thu	2018-07-12	6	6	6	6	4	5		1
466	58	Violet	250	Thu	2018-07-12	6	6	6	6	1	2		0
467	59	Violet	200	Thu	2018-07-12	6	6	6	6	7	29		0
468	60	Violet	250	Thu	2018-07-12	6	6	6	6	2	5		0
469	61	Violet	300	Thu	2018-07-12	6	6	6	6	1	0		0
470	62	Violet	250	Thu	2018-07-12	6	6	6	6	3	5		1
471	63	Violet	250	Thu	2018-07-12	6	6	6	6	1	1		0
472	64	Violet	150	Thu	2018-07-12	6	6	6	6	1	2		0
473	65	Violet	150	Thu	2018-07-12	6	6	6	6	0	5		0
474	66	Violet	100	Thu	2018-07-12	6	6	6	6	4	3		0
475	67	Violet	150	Thu	2018-07-12	6	6	6	6	3	3		1
476	68	Violet	100	Thu	2018-07-12	6	6	6	6	4	1		0
477	69	Violet	200	Thu	2018-07-12	6	6	6	6	1	0		2
478	70	Violet	200	Thu	2018-07-12	6	6	6	6	3	1		0
479	71	Violet	150	Thu	2018-07-12	6	6	6	6	9	1		0
480	72	Violet	100	Thu	2018-07-12	6	6	6	6	1	10		0
481	49	Violet	400	Fri	2018-07-13	7	7	7	7	0	0		0
482	50	Violet	400	Fri	2018-07-13	7	7	7	7	1	1		0
483	51	Violet	400	Fri	2018-07-13	7	7	7	7	1	0		0
484	52	Violet	400	Fri	2018-07-13	7	7	7	7	0	1		0
485	53	Violet	400	Fri	2018-07-13	7	7	7	7	1	1		0
486	54	Violet	400	Fri	2018-07-13	7	7	7	7	0	4		0
487	55	Violet	350	Fri	2018-07-13	7	7	7	7	12	5		0
488	56	Violet	300	Fri	2018-07-13	7	7	7	7	4	2		0
489	57	Violet	400	Fri	2018-07-13	7	7	7	7	0	7		0
490	58	Violet	250	Fri	2018-07-13	7	7	7	7	10	4		0
491	59	Violet	200	Fri	2018-07-13	7	7	7	7	3	2		0
492	60	Violet	250	Fri	2018-07-13	7	7	7	7	1	5		0
493	61	Violet	250	Fri	2018-07-13	7	7	7	7	2	7		0
494	62	Violet	200	Fri	2018-07-13	7	7	7	7	0	10		0
495	63	Violet	200	Fri	2018-07-13	7	7	7	7	5	2		0
496	64	Violet	300	Fri	2018-07-13	7	7	7	7	0	0		0
497	65	Violet	200	Fri	2018-07-13	7	7	7	7	8	2		0
498	66	Violet	150	Fri	2018-07-13	7	7	7	7	1	8		0
499	67	Violet	100	Fri	2018-07-13	7	7	7	7	0	9		1
500	68	Violet	150	Fri	2018-07-13	7	7	7	7	3	4		0
501	69	Violet	100	Fri	2018-07-13	7	7	7	7	3	10		0
502	70	Violet	100	Fri	2018-07-13	7	7	7	7	11	14		0
503	71	Violet	150	Fri	2018-07-13	7	7	7	7	4	4		0
504	72	Violet	200	Fri	2018-07-13	7	7	7	7	7	13		0
505	73	Yellow	150	Sat	2018-07-07	1	1	1	1	2	1	0
506	74	Yellow	150	Sat	2018-07-07	1	1	1	1	2	0	0
507	75	Yellow	250	Sat	2018-07-07	1	1	1	1	0	0	0
508	76	Yellow	100	Sat	2018-07-07	1	1	1	1	7	4	1
509	77	Yellow	100	Sat	2018-07-07	1	1	1	1	10	15	17
510	78	Yellow	100	Sat	2018-07-07	1	1	1	1	3	0	0
511	79	Yellow	200	Sat	2018-07-07	1	1	1	1	0	1	0
512	80	Yellow	50	Sat	2018-07-07	1	1	1	1	8	12	6
513	81	Yellow	100	Sat	2018-07-07	1	1	1	1	3	1	0
514	82	Yellow	200	Sat	2018-07-07	1	1	1	1	0	2	0
515	83	Yellow	100	Sat	2018-07-07	1	1	1	1	5	1	0
516	84	Yellow	100	Sat	2018-07-07	1	1	1	1	5	4	1
517	85	Yellow	150	Sat	2018-07-07	1	1	1	1	1	3	1
518	86	Yellow	300	Sat	2018-07-07	1	1	1	1	0	0	0
519	87	Yellow	250	Sat	2018-07-07	1	1	1	1	0	0	0
520	88	Yellow	250	Sat	2018-07-07	1	1	1	1	0	0	0
521	89	Yellow	350	Sat	2018-07-07	1	1	1	1	3	1	0
522	90	Yellow	400	Sat	2018-07-07	1	1	1	1	12	7	0
523	91	Yellow	350	Sat	2018-07-07	1	1	1	1	3	0	0
524	92	Yellow	400	Sat	2018-07-07	1	1	1	1	1	2	0
525	93	Yellow	400	Sat	2018-07-07	1	1	1	1	0	10	0
526	94	Yellow	400	Sat	2018-07-07	1	1	1	1	2	0	0
527	95	Yellow	350	Sat	2018-07-07	1	1	1	1	4	1	0
528	96	Yellow	400	Sat	2018-07-07	1	1	1	1	2	1	0
529	73	Yellow	150	Sun	2018-07-08	2	2	2	2	4	8	2
530	74	Yellow	150	Sun	2018-07-08	2	2	2	2	2	2	2
531	75	Yellow	100	Sun	2018-07-08	2	2	2	2	20	3	5
532	76	Yellow	100	Sun	2018-07-08	2	2	2	2	2	15	9
533	77	Yellow	250	Sun	2018-07-08	2	2	2	2	0	0	0
534	78	Yellow	200	Sun	2018-07-08	2	2	2	2	0	3	0
535	79	Yellow	100	Sun	2018-07-08	2	2	2	2	9	0	4
536	80	Yellow	200	Sun	2018-07-08	2	2	2	2	7	2	3
537	81	Yellow	250	Sun	2018-07-08	2	2	2	2	0	0	0
538	82	Yellow	100	Sun	2018-07-08	2	2	2	2	0	9	1
539	83	Yellow	200	Sun	2018-07-08	2	2	2	2	0	0	0
540	84	Yellow	250	Sun	2018-07-08	2	2	2	2	1	0	0
541	85	Yellow	150	Sun	2018-07-08	2	2	2	2	0	2	0
542	86	Yellow	200	Sun	2018-07-08	2	2	2	2	0	1	0
543	87	Yellow	250	Sun	2018-07-08	2	2	2	2	0	1	0
544	88	Yellow	300	Sun	2018-07-08	2	2	2	2	0	0	0
545	89	Yellow	350	Sun	2018-07-08	2	2	2	2	2	0	0
546	90	Yellow	400	Sun	2018-07-08	2	2	2	2	1	3	0
547	91	Yellow	400	Sun	2018-07-08	2	2	2	2	6	11	0
548	92	Yellow	350	Sun	2018-07-08	2	2	2	2	1	2	0
549	93	Yellow	400	Sun	2018-07-08	2	2	2	2	5	1	0
550	94	Yellow	400	Sun	2018-07-08	2	2	2	2	8	0	0
551	95	Yellow	400	Sun	2018-07-08	2	2	2	2	0	2	0
552	96	Yellow	400	Sun	2018-07-08	2	2	2	2	0	0	0
553	73	Yellow	200	Mon	2018-07-09	3	3	3	3	5	1	3
554	74	Yellow	150	Mon	2018-07-09	3	3	3	3	0	5	0
555	75	Yellow	200	Mon	2018-07-09	3	3	3	3	0	0	0
556	76	Yellow	100	Mon	2018-07-09	3	3	3	3	5	6	0
557	77	Yellow	100	Mon	2018-07-09	3	3	3	3	6	1	2
558	78	Yellow	200	Mon	2018-07-09	3	3	3	3	0	0	0
559	79	Yellow		Mon	2018-07-09	3	3	3	3	1	7	3
560	80	Yellow	100	Mon	2018-07-09	3	3	3	3	0	0	0
561	81	Yellow	200	Mon	2018-07-09	3	3	3	3	0	0	0
562	82	Yellow	100	Mon	2018-07-09	3	3	3	3	2	3	0
563	83	Yellow	100	Mon	2018-07-09	3	3	3	3	4	6	0
564	84	Yellow	150	Mon	2018-07-09	3	3	3	3	3	2	0
565	85	Yellow	150	Mon	2018-07-09	3	3	3	3	1	3	0
566	86	Yellow	200	Mon	2018-07-09	3	3	3	3	2	6	0
567	87	Yellow	100	Mon	2018-07-09	3	3	3	3	3	16	0
568	88	Yellow	250	Mon	2018-07-09	3	3	3	3	0	0	0
569	89	Yellow	400	Mon	2018-07-09	3	3	3	3	2	5	1
570	90	Yellow	250	Mon	2018-07-09	3	3	3	3	2	5	0
571	91	Yellow	300	Mon	2018-07-09	3	3	3	3	4	0	0
572	92	Yellow	400	Mon	2018-07-09	3	3	3	3	4	13	0
573	93	Yellow	400	Mon	2018-07-09	3	3	3	3	1	1	0
574	94	Yellow	400	Mon	2018-07-09	3	3	3	3	3	17	0
575	95	Yellow	300	Mon	2018-07-09	3	3	3	3	5	13	0
576	96	Yellow	400	Mon	2018-07-09	3	3	3	3	17	6	1
577	73	Yellow	250	Tue	2018-07-10	4	4	4	4	0	0	0
578	74	Yellow	100	Tue	2018-07-10	4	4	4	4	6	9	2
579	75	Yellow	150	Tue	2018-07-10	4	4	4	4	2	2	1
580	76	Yellow	50	Tue	2018-07-10	4	4	4	4	5	1	0
581	77	Yellow	100	Tue	2018-07-10	4	4	4	4	3	7	2
582	78	Yellow	200	Tue	2018-07-10	4	4	4	4	0	1	0
583	79	Yellow	100	Tue	2018-07-10	4	4	4	4	7	9	2
584	80	Yellow	100	Tue	2018-07-10	4	4	4	4	3	5	1
585	81	Yellow	150	Tue	2018-07-10	4	4	4	4	0	0	0
586	82	Yellow	150	Tue	2018-07-10	4	4	4	4	2	7	2
587	83	Yellow	200	Tue	2018-07-10	4	4	4	4	5	7	0
588	84	Yellow	200	Tue	2018-07-10	4	4	4	4	0	4	0
589	85	Yellow	300	Tue	2018-07-10	4	4	4	4	7	8	0
590	86	Yellow	350	Tue	2018-07-10	4	4	4	4	4	0	0
592	88	Yellow	350	Tue	2018-07-10	4	4	4	4	2	1	0
593	89	Yellow	400	Tue	2018-07-10	4	4	4	4	0	4	0
594	90	Yellow	400	Tue	2018-07-10	4	4	4	4	1	1	0
595	91	Yellow	400	Tue	2018-07-10	4	4	4	4	6	5	0
596	92	Yellow	400	Tue	2018-07-10	4	4	4	4	2	16	0
597	93	Yellow	400	Tue	2018-07-10	4	4	4	4	1	0	0
598	94	Yellow	400	Tue	2018-07-10	4	4	4	4	0	3	0
599	95	Yellow	400	Tue	2018-07-10	4	4	4	4	1	10	0
600	96	Yellow	400	Tue	2018-07-10	4	4	4	4	4	11	0
601	73	Yellow	200	Wed	2018-07-11	5	5	5	5	2	0	0
602	74	Yellow	150	Wed	2018-07-11	5	5	5	5	1	1	0
603	75	Yellow	200	Wed	2018-07-11	5	5	5	5	0	0	0
604	76	Yellow	200	Wed	2018-07-11	5	5	5	5	0	0	0
605	77	Yellow	100	Wed	2018-07-11	5	5	5	5	2	7	0
606	78	Yellow	100	Wed	2018-07-11	5	5	5	5	0	1	0
607	79	Yellow	50	Wed	2018-07-11	5	5	5	5	1	11	2
608	80	Yellow	100	Wed	2018-07-11	5	5	5	5	6	7	1
609	81	Yellow	100	Wed	2018-07-11	5	5	5	5	8	7	3
610	82	Yellow	150	Wed	2018-07-11	5	5	5	5	3	21	0
611	83	Yellow	200	Wed	2018-07-11	5	5	5	5	2	19	0
612	84	Yellow	100	Wed	2018-07-11	5	5	5	5	12	21	0
613	85	Yellow	300	Wed	2018-07-11	5	5	5	5	0	0	0
614	86	Yellow	350	Wed	2018-07-11	5	5	5	5	4	13	0
615	87	Yellow	400	Wed	2018-07-11	5	5	5	5	14	6	0
616	88	Yellow	400	Wed	2018-07-11	5	5	5	5	4	0	0
617	89	Yellow	400	Wed	2018-07-11	5	5	5	5	4	7	0
618	90	Yellow	400	Wed	2018-07-11	5	5	5	5	1	2	0
619	91	Yellow	350	Wed	2018-07-11	5	5	5	5	0	0	0
620	92	Yellow	400	Wed	2018-07-11	5	5	5	5	4	7	0
621	93	Yellow	400	Wed	2018-07-11	5	5	5	5	2	2	0
622	94	Yellow	400	Wed	2018-07-11	5	5	5	5	0	2	1
623	95	Yellow	300	Wed	2018-07-11	5	5	5	5	2	1	0
624	96	Yellow	350	Wed	2018-07-11	5	5	5	5	0	0	1
625	73	Yellow	200	Thu	2018-07-12	6	6	6	6	2	7	1
626	74	Yellow	150	Thu	2018-07-12	6	6	6	6	2	3	0
627	75	Yellow	100	Thu	2018-07-12	6	6	6	6	3	4	2
628	76	Yellow	100	Thu	2018-07-12	6	6	6	6	7	38	6
629	77	Yellow	200	Thu	2018-07-12	6	6	6	6	0	0	0
630	78	Yellow	200	Thu	2018-07-12	6	6	6	6	0	0	0
631	79	Yellow	100	Thu	2018-07-12	6	6	6	6	3	10	1
632	80	Yellow	100	Thu	2018-07-12	6	6	6	6	7	13	0
633	81	Yellow	150	Thu	2018-07-12	6	6	6	6	4	5	0
634	82	Yellow	150	Thu	2018-07-12	6	6	6	6	1	2	0
635	83	Yellow	200	Thu	2018-07-12	6	6	6	6	7	29	1
636	84	Yellow	200	Thu	2018-07-12	6	6	6	6	2	5	0
637	85	Yellow	300	Thu	2018-07-12	6	6	6	6	1	0	0
638	86	Yellow	350	Thu	2018-07-12	6	6	6	6	3	5	2
639	87	Yellow	400	Thu	2018-07-12	6	6	6	6	1	1	0
640	88	Yellow	350	Thu	2018-07-12	6	6	6	6	1	2	0
641	89	Yellow	400	Thu	2018-07-12	6	6	6	6	0	5	0
642	90	Yellow	350	Thu	2018-07-12	6	6	6	6	4	3	0
643	91	Yellow	300	Thu	2018-07-12	6	6	6	6	3	3	0
644	92	Yellow	400	Thu	2018-07-12	6	6	6	6	4	1	0
645	93	Yellow	400	Thu	2018-07-12	6	6	6	6	1	0	0
646	94	Yellow	400	Thu	2018-07-12	6	6	6	6	3	1	0
647	95	Yellow	400	Thu	2018-07-12	6	6	6	6	9	1	0
648	96	Yellow	400	Thu	2018-07-12	6	6	6	6	1	10	0
649	73	Yellow	200	Fri	2018-07-13	7	7	7	7	0	0	0
650	74	Yellow	200	Fri	2018-07-13	7	7	7	7	1	1	0
651	75	Yellow	200	Fri	2018-07-13	7	7	7	7	1	0	0
652	76	Yellow	200	Fri	2018-07-13	7	7	7	7	0	1	1
653	77	Yellow	100	Fri	2018-07-13	7	7	7	7	1	1	0
654	78	Yellow	100	Fri	2018-07-13	7	7	7	7	0	4	1
655	79	Yellow	50	Fri	2018-07-13	7	7	7	7	12	5	3
656	80	Yellow	150	Fri	2018-07-13	7	7	7	7	4	2	0
657	81	Yellow	100	Fri	2018-07-13	7	7	7	7	0	7	0
658	82	Yellow	150	Fri	2018-07-13	7	7	7	7	10	4	0
659	83	Yellow	200	Fri	2018-07-13	7	7	7	7	3	2	0
660	84	Yellow	200	Fri	2018-07-13	7	7	7	7	1	5	0
661	85	Yellow	250	Fri	2018-07-13	7	7	7	7	2	7	0
662	86	Yellow	300	Fri	2018-07-13	7	7	7	7	0	10	0
663	87	Yellow	400	Fri	2018-07-13	7	7	7	7	5	2	0
664	88	Yellow	350	Fri	2018-07-13	7	7	7	7	0	0	0
665	89	Yellow	400	Fri	2018-07-13	7	7	7	7	8	2	0
666	90	Yellow	400	Fri	2018-07-13	7	7	7	7	1	8	0
667	91	Yellow	400	Fri	2018-07-13	7	7	7	7	0	9	0
668	92	Yellow	300	Fri	2018-07-13	7	7	7	7	3	4	0
669	93	Yellow	400	Fri	2018-07-13	7	7	7	7	3	10	0
670	94	Yellow	400	Fri	2018-07-13	7	7	7	7	11	14	0
671	95	Yellow	400	Fri	2018-07-13	7	7	7	7	4	4	0
672	96	Yellow	400	Fri	2018-07-13	7	7	7	7	7	13	0

## Sheet: Adults Raw Data (Bolognina)
Adult raw data (Bolognina)								back to Index
Id	Trap Id	Weekday	Survey date	Operator	Wild aea ♀	Wild aea ♂
99	49	Sat	2018-07-07	Rodolfo	5	0
101	50	Sat	2018-07-07	Rodolfo	9	1
100	51	Sat	2018-07-07	Rodolfo	13	0
98	53	Sat	2018-07-07	Rodolfo	12	12
107	54	Sat	2018-07-07	Rodolfo	6	0
102	55	Sat	2018-07-07	Rodolfo	5	0
103	56	Sat	2018-07-07	Rodolfo	6	4
96	57	Sat	2018-07-07	Rodolfo	3	3
97	58	Sat	2018-07-07	Rodolfo	1	0
106	58	Sat	2018-07-07	Rodolfo	5	2
105	59	Sat	2018-07-07	Rodolfo	21	5
104	60	Sat	2018-07-07	Rodolfo	0	0
72	61	Sat	2018-07-07	Giulio	0	0
73	62	Sat	2018-07-07	Giulio	1	3
74	63	Sat	2018-07-07	Giulio	5	8
75	64	Sat	2018-07-07	Giulio	0	0
76	65	Sat	2018-07-07	Giulio	8	1
77	66	Sat	2018-07-07	Giulio	19	2
78	67	Sat	2018-07-07	Giulio	0	0
79	68	Sat	2018-07-07	Giulio	0	0
80	69	Sat	2018-07-07	Giulio	8	4
81	70	Sat	2018-07-07	Giulio	1	2
82	71	Sat	2018-07-07	Giulio	3	4
83	72	Sat	2018-07-07	Giulio	0	0
54	49	Sun	2018-07-08	Giorgos	4	0
48	50	Sun	2018-07-08	Giorgos	4	0
49	51	Sun	2018-07-08	Giorgos	0	0
50	52	Sun	2018-07-08	Giorgos	1	5
51	53	Sun	2018-07-08	Giorgos	8	0
52	54	Sun	2018-07-08	Giorgos	6	6
53	55	Sun	2018-07-08	Giorgos	2	1
55	56	Sun	2018-07-08	Giorgos	2	2
56	57	Sun	2018-07-08	Giorgos	9	4
57	58	Sun	2018-07-08	Giorgos	0	0
58	59	Sun	2018-07-08	Giorgos	1	4
64	60	Sun	2018-07-08	Giorgos	22	17
59	61	Sun	2018-07-08	Romeo	2	0
60	62	Sun	2018-07-08	Romeo	12	11
61	63	Sun	2018-07-08	Romeo	0	0
62	64	Sun	2018-07-08	Romeo	1	0
63	65	Sun	2018-07-08	Romeo	0	0
65	66	Sun	2018-07-08	Romeo	5	4
66	67	Sun	2018-07-08	Romeo	15	0
67	68	Sun	2018-07-08	Romeo	0	0
68	69	Sun	2018-07-08	Romeo	3	1
69	70	Sun	2018-07-08	Romeo	2	4
70	71	Sun	2018-07-08	Romeo	21	3
71	72	Sun	2018-07-08	Romeo	39	17
144	49	Mon	2018-07-09	Albieri	0	0
145	50	Mon	2018-07-09	Albieri	4	3
146	51	Mon	2018-07-09	Albieri	0	7
147	52	Mon	2018-07-09	Albieri	11	6
148	53	Mon	2018-07-09	Albieri	1	1
149	54	Mon	2018-07-09	Albieri	4	3
150	55	Mon	2018-07-09	Albieri	5	3
151	56	Mon	2018-07-09	Albieri	0	0
152	57	Mon	2018-07-09	Albieri	4	2
153	58	Mon	2018-07-09	Albieri	0	0
154	59	Mon	2018-07-09	Albieri	6	4
155	60	Mon	2018-07-09	Albieri	0	0
156	61	Mon	2018-07-09	Edoardo	4	2
157	62	Mon	2018-07-09	Edoardo	2	0
158	63	Mon	2018-07-09	Edoardo	0	0
159	64	Mon	2018-07-09	Edoardo	0	0
160	65	Mon	2018-07-09	Edoardo	5	3
161	66	Mon	2018-07-09	Edoardo	10	8
162	67	Mon	2018-07-09	Edoardo	3	6
163	68	Mon	2018-07-09	Edoardo	3	3
164	69	Mon	2018-07-09	Edoardo	1	3
165	70	Mon	2018-07-09	Edoardo	0	1
166	71	Mon	2018-07-09	Edoardo	0	0
167	72	Mon	2018-07-09	Edoardo	7	5
262	49	Tue	2018-07-10	Giovanni	1	5
263	50	Tue	2018-07-10	Giovanni	2	8
264	51	Tue	2018-07-10	Giovanni	2	0
265	52	Tue	2018-07-10	Giovanni	4	17
266	53	Tue	2018-07-10	Giovanni	0	7
267	54	Tue	2018-07-10	Giovanni	3	8
268	55	Tue	2018-07-10	Giovanni	1	17
269	56	Tue	2018-07-10	Giovanni	2	1
270	57	Tue	2018-07-10	Giovanni	0	0
271	58	Tue	2018-07-10	Giovanni	1	3
272	59	Tue	2018-07-10	Giovanni	1	2
273	60	Tue	2018-07-10	Giovanni	4	1
274	61	Tue	2018-07-10	Giulio	19	29
275	62	Tue	2018-07-10	Giulio	3	2
276	63	Tue	2018-07-10	Giulio	0	0
277	64	Tue	2018-07-10	Giulio	2	2
278	65	Tue	2018-07-10	Giulio	0	0
279	66	Tue	2018-07-10	Giulio	3	10
280	67	Tue	2018-07-10	Giulio	0	0
281	68	Tue	2018-07-10	Giulio	11	24
282	69	Tue	2018-07-10	Giulio	17	37
283	70	Tue	2018-07-10	Giulio	7	7
284	71	Tue	2018-07-10	Giulio	5	13
285	72	Tue	2018-07-10	Giulio	9	6
334	49	Wed	2018-07-11	Luciano	4	2
335	50	Wed	2018-07-11	Luciano	4	9
336	51	Wed	2018-07-11	Luciano	0	0
337	52	Wed	2018-07-11	Luciano	3	0
338	53	Wed	2018-07-11	Luciano	5	5
339	54	Wed	2018-07-11	Luciano	7	0
340	55	Wed	2018-07-11	Luciano	4	0
341	56	Wed	2018-07-11	Luciano	4	0
342	57	Wed	2018-07-11	Luciano	3	0
343	58	Wed	2018-07-11	Luciano	4	3
344	59	Wed	2018-07-11	Luciano	3	0
345	60	Wed	2018-07-11	Luciano	3	5
346	61	Wed	2018-07-11	Edoardo	2	0
347	62	Wed	2018-07-11	Edoardo	0	0
348	63	Wed	2018-07-11	Edoardo	1	0
349	64	Wed	2018-07-11	Edoardo	0	3
350	65	Wed	2018-07-11	Edoardo	0	2
351	66	Wed	2018-07-11	Edoardo	4	8
352	67	Wed	2018-07-11	Edoardo	2	1
353	68	Wed	2018-07-11	Edoardo	11	8
354	69	Wed	2018-07-11	Edoardo	3	0
355	70	Wed	2018-07-11	Edoardo	1	2
356	71	Wed	2018-07-11	Edoardo	0	2
357	72	Wed	2018-07-11	Edoardo	6	8
406	49	Thu	2018-07-12	Marco	6	6
407	50	Thu	2018-07-12	Marco	11	7
408	51	Thu	2018-07-12	Marco	2	17
409	52	Thu	2018-07-12	Marco	1	10
410	53	Thu	2018-07-12	Marco	4	23
411	54	Thu	2018-07-12	Marco	3	2
412	55	Thu	2018-07-12	Marco	4	1
413	56	Thu	2018-07-12	Marco	2	0
414	57	Thu	2018-07-12	Marco	5	2
415	58	Thu	2018-07-12	Marco	4	3
416	59	Thu	2018-07-12	Marco	1	0
417	60	Thu	2018-07-12	Marco	2	14
418	61	Thu	2018-07-12	Giovanni	4	2
419	62	Thu	2018-07-12	Giovanni	5	4
420	63	Thu	2018-07-12	Giovanni	0	1
421	64	Thu	2018-07-12	Giovanni	5	7
422	65	Thu	2018-07-12	Giovanni	0	0
423	66	Thu	2018-07-12	Giovanni	16	4
424	67	Thu	2018-07-12	Giovanni	6	0
425	68	Thu	2018-07-12	Giovanni	7	11
426	69	Thu	2018-07-12	Giovanni	7	15
427	70	Thu	2018-07-12	Giovanni	8	14
428	71	Thu	2018-07-12	Giovanni	6	8
429	72	Thu	2018-07-12	Giovanni	8	15
490	49	Fri	2018-07-13	Edoardo	14	21
480	50	Fri	2018-07-13	Edoardo	12	7
481	51	Fri	2018-07-13	Edoardo	20	28
482	52	Fri	2018-07-13	Edoardo	4	2
483	53	Fri	2018-07-13	Edoardo	5	10
484	54	Fri	2018-07-13	Edoardo	7	2
485	55	Fri	2018-07-13	Edoardo	4	3
486	56	Fri	2018-07-13	Edoardo	3	5
487	57	Fri	2018-07-13	Edoardo	7	0
488	58	Fri	2018-07-13	Edoardo	0	0
489	59	Fri	2018-07-13	Edoardo	8	0
491	60	Fri	2018-07-13	Edoardo	3	6
492	61	Fri	2018-07-13	Albieri	17	11
493	62	Fri	2018-07-13	Albieri	2	0
494	63	Fri	2018-07-13	Albieri	0	0
495	64	Fri	2018-07-13	Albieri	4	2
496	65	Fri	2018-07-13	Albieri	0	0
497	66	Fri	2018-07-13	Albieri	3	11
498	67	Fri	2018-07-13	Albieri	9	5
499	68	Fri	2018-07-13	Albieri	4	4
500	69	Fri	2018-07-13	Albieri	7	0
501	70	Fri	2018-07-13	Albieri	5	3
502	71	Fri	2018-07-13	Albieri	3	0
503	72	Fri	2018-07-13	Albieri	9	7

## Sheet: MDD
Mean Distance Dispersed (MDD)										back to Index
The understanding of sterile male dispersal, estimated by means of MRR methods, is of paramount importance in SIT programs for determining the optimal density of release sites. The mean dispersal distance MDD is a simple estimation method calculated as: Σ ni di / Σ ni where ni is the number of insects in trap i and di is the distance between trap i and the point of release.
			Violet	Green
		Yellow aea ♂	Violet aeg ♂	Green aea ♂	Pink aea ♂	Mean	SD	SD/2
	1	90.3846	157.692	225	227.273	175.087	65.0429	32.5214
	2	119.231	67.8571	125	185.714	124.451	48.248	24.124
	3	160	242.857	175	164.286	185.536	38.7315	19.3657
	4	115	140	175	170	150	27.9881	13.994
	5	156.25	300	212.5	142.857	202.902	71.4188	35.7094
	6	153.846	210	150	112.5	156.587	40.1975	20.0987
	7	90	100	200	125	128.75	49.7284	24.8642
	8	0	0	0	0	0	0	0
	9	0	0	0	0	0	0	0
	10	0	0	0	0	0	0	0
	11	0	0	0	0	0	0	0
	12	0	0	0	0	0	0	0
	13	0	0	0	0	0	0	0
	14	0	0	0	0	0	0	0
	15	0	0	0	0	0	0	0
MDD	Σ ni di / Σ ni	121.429	158.163	186.905	183.898	162.599	30.3266	15.1633
	DMA = ∑da(1 : n)/n		225

## Sheet: MDTc
Mean Distance Traveled (MDT) and Flight Range (FR)									back to Index
The dispersal pattern of mosquitoes released can be summarized by the mean distance traveled (MDT), the maximum distance traveled (MAX), and the flight range (FR). The MDT of mosquito males can be measured by drawing annuli 50m apart (depending to the dimension of the trial area) around the release site and applying a correction factor (CF) to account for unequal trap densities in the calculation…
										(1) CF = aa × tt ÷ at
										(2) ER = fa × CF ÷ nta
										(3) MDT = ∑(ER × d) ÷ ER total
	Ring	Ring area	# traps per ring	Correction Factor (CF)	Estimated recaptures (ER)	Distance	MDT (ER * Median dist. an.)
	50	7853.98	12	1.5	0.53125	25	13.2812
	100	23561.9	91	4.5	1.18681	75	89.011
	150	39269.9	93	7.5	0.907258	125	113.407
	200	54977.9	117	10.5	0.673077	175	117.788
	250	70685.8	92	13.5	0.660326	225	148.573
	300	86393.8	84	16.5	0.540179	275	148.549
	350	102102	53	19.5	1.28774	325	418.514
	400	117810	125	22.5	0.225	375	84.375
	Total	502655	667		6.01164		MDT =
	tt (total # traps)	667
	at (total area)	502655
	Total # of catches per ring
	Ring	Sum Yellow aea ♂	Sum Violet aea ♂	Sum Green aea ♂	Sum Pink aeg ♂	Mean 4 releases
	50	11	0	0	6	4.25	0
	100	61	10	9	16	24
	150	8	13	12	12	11.25
	200	9	8	7	6	7.5
	250	0	3	10	5	4.5
	300	0	4	3	4	2.75
	350	3	0	1	10	3.5
	400	3	2	0	0	1.25
	Total	95	40	42	59	59
	Mean # of catches per trap
	Ring	Ẋ yel♂/ trap	Ẋ Violet ♂/ trap	Ẋ green ♂/ trap	Ẋ pink ♂ / trap	Ẋ mark♂/trap 4 rel.	# traps Yellow	# traps Violet	# traps Green	# traps Pink	Correction factor
	50	2.75	0		1	2.83333	4	2	0	6	1.5
	100	1.90625	0.5	0.473684	0.8	5.33333	32	20	19	20	4.5
	150	0.421053	0.541667	0.444444	0.521739	1.5	19	24	27	23	7.5
	200	0.310345	0.380952	0.175	0.222222	0.714286	29	21	40	27	10.5
	250	0	0.12	0.526316	0.135135	0.333333	19	25	19	37	13.5
	300	0	0.25	0.136364	0.114286	0.166667	11	16	22	35	16.5
	350	0.214286	0		1	0.179487	14	10	0	10	19.5
	400	0.0652174	0.0408163	0	0	0.0555556	46	49	21	9	22.5
	Corrected mean catches per trap (fa)																					FR	154.619	1390.7			FR	43.9564	202.19			FR	38.5657	85.2475			FR	93.268	580.11
	Ring	Distance	Ẋ yel♂/ trap	Ẋ red♂/ trap	Ẋ blue♂/ trap	Ẋ pink ♂ / trap	Ẋ mark♂/trap 4 rel.														Cum ER	Log(d)	50% frec max	90% frec max		Cum ER	Log(d)	50% frec max	90% frec max		Cum ER	Log(d)	50% frec max	90% frec max		Cum ER	Log(d)	50% frec max	90% frec max
	50	25	4.125	0		1.5	1.875														4.125	1.39794	12.3828	22.289		0	1.39794	8.48793	15.2783		0	1.39794	8.32884	14.9919		1.5	1.39794	17.2782	31.1008
	100	75	8.57812	2.25	2.13158	3.6	4.13993														12.7031	1.87506				2.25	1.87506				2.13158	1.87506				5.1	1.87506
	150	125	3.15789	4.0625	3.33333	3.91304	3.61669														15.861	2.09691				6.3125	2.09691				5.46491	2.09691				9.01304	2.09691
	200	175	3.25862	4	1.8375	2.33333	2.85736														19.1196	2.24304				10.3125	2.24304				7.30241	2.24304				11.3464	2.24304
	250	225	0	1.62	7.10526	1.82432	2.6374														19.1196	2.35218				11.9325	2.35218				14.4077	2.35218				13.1707	2.35218
	300	275	0	4.125	2.25	1.88571	2.06518														19.1196	2.43933				16.0575	2.43933				16.6577	2.43933				15.0564	2.43933
	350	325	4.17857	0		19.5	7.89286
	400	375	1.46739	0.918367	0	0	0.59644														20.587	2.57403				16.9759	2.57403				16.6577	2.57403				15.0564	2.57403
	Total		24.7656	16.9759	16.6577	34.5564	23.2389
	ER × d
	Ring	Distance	Yellow	Violet	Green	Pink	Mean 4 releases	SD
	50	25	103.125	0	0	37.5	46.875	48.6387
	100	75	643.359	168.75	159.868	270	310.494	227.463
	150	125	394.737	507.813	416.667	489.13	452.087	54.8367
	200	175	570.259	700	321.562	408.333	500.039	168.502
	250	225	0	364.5	1598.68	410.473	593.414	694.881													Inferiore 95.0%	Superiore 95.0%
	300	275	0	1134.38	618.75	518.571	567.924	464.91													0.893512	1.22338
	350	325	1358.04	0	0	6337.5	2565.18	3011.25
	400	375	550.272	344.388	0	0	223.665	271.599													0.0585333	0.0784126
	MDT		146.162	189.671	187.033	245.15	192.004	40.6455
	MDT from mean recaptures
	Cum ER	Log(d)	50% frec max	90% frec max
	1.875	1.39794	12.8404	23.1128
	6.01493	1.87506
	9.63162	2.09691
	12.489	2.24304	FR50	142.077
	15.1264	2.35218	FR90	437.912
	17.1916	2.43933
	25.6809	2.57403
	MDT from release 1 (yellow)
	Cum ER	Log(d)	50% frec max	90% frec max
	4.125	1.39794	12.3828	22.289
	12.7031	1.87506
	15.861	2.09691
	19.1196	2.24304	FR50	74.2403
	19.1196	2.35218	FR90	274.011
	19.1196	2.43933
	24.7656	2.57403
	MDT from release 2 (violet)
	Cum ER	Log(d)	50% frec max	90% frec max
	0	1.39794	8.48793	15.2783
	2.25	1.87506
	6.3125	2.09691
	10.3125	2.24304	FR50	126.811
	11.9325	2.35218	FR90	313.74
	16.0575	2.43933
	16.9759	2.57403
	MDT from release 3 (green)
	Cum ER	Log(d)	50% frec max	90% frec max
	0	1.39794	8.32884	14.9919
	2.13158	1.87506
	5.46491	2.09691
	7.30241	2.24304	FR50	126.392
	14.4077	2.35218	FR90	277.894
	16.6577	2.43933
	16.6577	2.57403
	MDT from release 4 (pink)
	Cum ER	Log(d)	50% frec max	90% frec max
	1.5	1.39794	17.2782	31.1008
	5.1	1.87506
	9.01304	2.09691
	11.3464	2.24304	FR50	188.221
	13.1707	2.35218	FR90	493.067
	15.0564	2.43933
	34.5564	2.57403

## Sheet: Diffusion
Diffusion coefficient and diffusion time													back to Index
The diffusion equations are based on random flight of insects. The diffusion coefficient D is a characteristics of species' dispersal behaviors for that location, season and weather conditions. D can be estimated as MSD/4t, where MSD is the mean square displacement of released individuals at time t. D=(Σ(N) di2 /N)/4t Inverting the formula, we estimate the time it will take considering the averag…
	Total # of catches per ring							Frequence of catches x distance potence
	Ring	Sum Yellow aea ♂	Sum Violet aea ♂	Sum green aea ♂	Sum Pink aea ♂	Sum all colours	d^2	Yellow	Violet	Green	Pink
	50	11	9	0	6	26	2500	27500	22500	0	15000
	100	61	10	9	16	96	10000	610000	100000	90000	160000
	150	8	13	12	12	45	22500	180000	292500	270000	270000
	200	9	8	7	6	30	40000	360000	320000	280000	240000
	250	0	3	10	5	18	62500	0	187500	625000	312500
	300	0	4	3	4	11	90000	0	360000	270000	360000
	400	3	2	0	0	5	160000	480000	320000	0	0
	Total	92	49	41	49	231	387500	1657500	1602500	1535000	1357500
	Max Time	7	7	7	7
	4 x t	28	28	28	28
	Diffusion coefficient		Yellow	Violet	Green	Pink	Mean	SD
	D=(Σ(N) di2 /N)/4t		643.439	1168	1337.11	989.431	1034.5	296.847
	1034.5
	Diffusion time		Yellow	Violet	Green	Pink	Mean	SD
	td=(Σ(N) di2 /N)/4D		7	7	7	7	7	7.25195e-16

## Sheet: Recapture time
Recapture time													back to Index
Etichette di riga	Somma di Yellow aea ♂		Etichette di riga	Somma di Violet aea ♂		Etichette di riga	Somma di Green aea ♂		Etichette di riga	Somma di Pink aea ♂
1	26		1	13		1	8		1	22
2	26		2	14		2	4		2	7
3	10		3	7		3	8		3	7
4	10		4	5		4	10		4	10
5	8		5	4		5	8		5	7
6	13		6	5		6	2		6	4
7	5		7	1		7	2		7	2
(vuoto)			(vuoto)			(vuoto)			(vuoto)
Totale complessivo	98		Totale complessivo	49		Totale complessivo	42		Totale complessivo	59

[truncated: 8 more sheets: PDS-SR, Lincoln index, mean angle of dispersion, Dispersal Plot,  rate Ms_Mw , Ovitrap Competitiveness, BGS, Male Residual Fertlity]
