# Supplementary material for: Field Performance Assessment of Irradiated Aedes albopictus Males Through Mark–Release–Recapture Trials With Multiple Release Points
Source: Front Bioeng Biotechnol. 2022 Jul 19;10:876677. doi: 10.3389/fbioe.2022.876677 (PMC9344911; doi:10.3389/fbioe.2022.876677)
Supplement: Supplementary file 2 [file DataSheet3.xlsx]

## Sheet: Index
	Index				NOTE: to update the analysis sheets after modifying the dataset click ALT F5
	Sheet name	Content
	Results	Summary of results
	Formulas	Formulas with references
	Adults Raw Data	Data-set of adult monitoring without calculations
	Adult traps and rings	Distribution of the adult traps
		Correspondence and location of the traps in the rings
		Concentric rings area
	MDD	MDD: mean dispersal distance
	MDTc	MDT: mean distance travelled
		FR: Flight Range
	Diffusion	Dynamic table as a function of time
		Diffusion coefficient
		Diffusion time
	Recapture time	Collected period of BG-sentinel
	PDS - SR	Dynamic table as a function of time
		PDS: Probability of daily survival
		ALE: Average life expectancy
		Recapture rate
		Survival Rate
	Lincoln index	Lincoln index N=(R*n)/m
		Male/ha
		Male/house
		Male/Inhabitant
	Mean angle of dispersion	Length of mean vector
		Angular deviation
		Estimate of mean angle
	Dispersion plot	Male Dispersion Plot
	Rate Ms_Mw by sex-ratio	Estimation of the Sterile/wild male ratio in the field by the female / male ratio
	Taylor’s power law	Minimum sample unit size for monitoring
	SIT efficacy evaluation	The percentage of decreased egg density (D)
		Induced eggs sterility (S)
	Competitiveness	Fried Index = W/S * [(PW – Ps) / (Ps-PRS)]
		CIS Index = W/S * [(PW - PS) / PS
	Egg density	Table of Egg density

## Sheet: Formulas
Formulas used in the analysis						back to Index
Reference	Parameter		Formula		description
4	MDD	Mean distance dispersed	Σ ni di / Σ ni		ni = number of insects in trap i
					di = Distancia del punto central de la tampa i
2	MDT	Mean distances travelled	MDT = ∑(ER × DMA) ÷ ER total
	ER	Expected recapture	ER = fa × CF ÷ nta		ER = is the number of recaptures that could be expected in case of the number of trap were the same in all sectors
					fa = frecuencia recaptura en un anillo
	CF		CF = aa × tt ÷ at		factor para corrección de diferencia de densidad de trampas
					aa = área del anillo
	d	Annulus distance	d= (inner radius+outer radius)/2
2	FR	Flight range			FR is estimated from the linear regression of the cumulative ERs from each annulus (x axis) on the log10 (annulus median distance + 1).
					The FR50 and FR90 are calculated from the equation of the regression line as the value of y at 50% and 90%, respectively, of the largest value of x.
					FR 50 = Mediante la ecuación de la línea de regresión, valor de y para el 50% del valor más grande de x
					FR 90 = Mediante la ecuación de la línea de regresión, valor de y para el 90% del valor más grande de x
4	D	Diffussion coefficient	D=(Σ(N) di2 /N)/4t		di = the distance that the ith insect has gone in a given time, t
					N = número de insectos en la muestra
4	t	Diffussion time	t=(Σ(N) di2 /N)/4D		di = the distance that the ith insect has gone in a given time, t
					D = Diffussion coefficient
					N = número de insectos en la muestra
2	PDS	Probability of daily survival	PDS = Exp (regresion (log ic) / t)		Estimated by regressing log10 (x+1) of the number of recaptures against day of recapture, where:
					PDS is the antilog of the slope of the regression
					log ic = transform. log del número de individuos capturados por día
					t = día de recaptura
					No hicimos la transformación x+1 porque solo se observó un 0 y fue preferible eliminarlo, according con 3
1, 2	ALE	Average life expectancy	ALE = 1/ -loge PDS		The mean life expectancy would be the number of days of mosquitoes survival, considering the calculated PDS 1
7	𝜭	Recapture rate	Θ=ea/(N + ea)		a and b = the regression coefficients of the linear regression of the log-transformed captures as a function of time
					N = number of individuals released
					d = number of days after release
7	S	Survival rate	S = eb/(1-Θ )1/day
4	N	Size of wild population	N= (R x n)/m		N: Tamaño numérico de la poblacion salvaje
					R: Total de mosquitos liberados
					n: Total de mosquitos capturados
					m: Total de mosquitos marcados capturados
8		Direction of dispersion
9		Taylor’s power law	N = [Zα/2/ D]2 * a * mb-2		Z: Standard Normal Distribution Value for a given probability
			s2 = a * m b		D: the monitoring precision level required.
10	D	Percentage of decreased egg density	D = (ES – EW) / EW		ES: mean number sterile eggs per ovitrap per week
					EW: mean number fertile eggs per ovitrap per week
10	S	Induced sterility	S = 1– (Ps / Pw)		S: percentage of induced eggs sterility
					PS: egg hatch in competitive matings
					PW: egg hatch in normal matings ♂n x ♀n
10	c	Fried Competitiveness Index	F = W/S * [(PW – Ps) / (Ps-PRS)]		W: catches of wild males
					S: catches of sterile males
					PW: egg hatch in normal matings ♂n x ♀n
					PS: egg hatch in competitive matings
					Prs: : egg hatch in sterile matings ♂s x ♀n
10	CIS	Competitiveness Index	CIS Index = W/S * [(PW - PS) / PS
		References
1		A review on the ecological determinants…			Rafael Maciel-de-Freitas
2		Aedes aegypti survival and dispersal…			Muir & Kay
3		Dealing with the log of zero in regression mod…			Christophe Bellégo
4		Guidelines for the Use of Mathematics in Opera…			Barclay, Enkerlin, et al
5		Guidelines for mark-release-recapture procedures of aedes			Bouyer, Ballestrino, et al
6		The flight range of Culicoides mississippiensis…			Lillie TH, Marquardt WC, Jones RH,
7		Dispersal and Survival of Aedes albopictus			Bellini et al
8		Biostatistical Analysis, 4th ed. Prentice Hall,			Zar, J. H. 1999.
9		Sampling and analysis of insect populations			Kuno 1991
10		Pilot field trials with Aedes albopictus irradiated sterile males in Italian urban areas.			Bellini et al

## Sheet: Results MRR1 Guisa
	Summary of results									back to Index
			Yellow	Violet	Green	Pink	Mean	SD
	MDD: Mean distance dispersed (m)		110.938	138.889	122.892	97.1831	117.475	17.7238
	c-MDT: Corrected mean distance traveled (m)		107.03	188.091	126.39	86.994	127.126	43.7102
	FR50 Flight range 50 (m)		63.9562	128.644	77.4593	39.5911	77.4126	37.5774
	FR90 Flight range 90 (m)		173.496	312.017	213.463	167.959	216.734	66.6788
	Diffussion time (days)		7	6	6	6	6.25	0.5
	Diffussion coefficient		566.406	1030.09	758.032	504.695	714.806	236.251
	t - MAX (days)		7	6	6	6
	Probability of daily survival (PDS)		0.694604	0.837367	0.553472	0.667242	0.688171	0.116737
	Average life expectancy (days)		2.74413	5.63401	1.69049	2.47157	3.13505	1.72478
	Survival rate (linear correction)		0.673979	0.873654	0.568273	0.633102	0.687252	0.155081
	Recapture rate per 10000 mq released		0.014877	0.00206719	0.0260453	0.0357533	0.0196857	0.0119984
	Lincoln index after 2 days N=(R*n)/m		30699	118237	30699	18193.6	49457	46230.4
	Wild ♂/ ha		4385.56	16890.9	4385.56	2599.08	7065.29	6604.35
	Wild ♂/ house		584.742	2252.12	584.742	346.544	942.038	880.58
	Wild ♂/ person		146.185	563.031	146.185	86.6361	235.51	220.145
	Lincoln Index compensated for daily survival and modified for low		12985.5	70514.3	5801.16	7194.57	24123.9	31083
	Wild ♂/ ha		1855.08	10073.5	828.737	1027.8	3446.27	4440.43
	Wild ♂/ house		247.344	1343.13	110.498	137.039	459.503	592.057
	Wild ♂/ person		61.8359	335.783	27.6246	34.2599	114.876	148.014
	Mean angle of dispersion
	length of mean vector		0.360633	0.242968	0.133704	0.620417	0.339431	0.208991
	Angular deviation		64.7907	70.5009	75.4173	49.9219	65.1577	11.0465
	Estimate of mean angle		317.02	171.276	236.997	352.341	269.409	81.292

## Sheet: Adult traps and rings
Description of adult traps and rings											back to Index
	Size of rings
	Ring ID	Radius	Ring area	Rate of ring area compared to total area	Correction factor
	1	50	7853.98	0.015625	10.5
	2	100	23561.9	0.046875	31.5
	3	150	39269.9	0.078125	52.5
	4	200	54977.9	0.109375	73.5
	5	250	70685.8	0.140625	94.5
	6	300	86393.8	0.171875	115.5
	7	350	102102	0.203125	136.5
	8	400	117810	0.234375	157.5
	Total surveyed area within rings		502655
	# rings		8
	Total # traps		672
	Date of releases:
	Release	Day	Dye colour	# mosquitoes
	1	2018-07-06	Yellow	1519.75
	2	2018-07-06	Violet	1519.75
	3	2018-07-06	Green	1519.75
	4	2018-07-06	Pink	1519.75

## Sheet: Adults Raw Data
Adult raw data																			back to Index
Id	Trap Id	Block	Distance (m)	Weekday	Survey date	Days since R1	Days since R2	Days since R3	Days since R4	Wild aea ♀	Wild aea ♂	Yellow aea ♂	Violet aea ♂	Green aea ♂	Pink aea ♂	Wild aea ♀2	Wild aea ♂2
1	1	Green	50	27	2018-07-07	1	1	1	1	0	0			0
2	2	Green	100	27	2018-07-07	1	1	1	1	1	1			1
3	3	Green	100	27	2018-07-07	1	1	1	1	3	1			7
4	4	Green	100	27	2018-07-07	1	1	1	1	0	1			2
5	5	Green	100	27	2018-07-07	1	1	1	1	0	0			0
6	6	Green	150	27	2018-07-07	1	1	1	1	1	1			7
7	7	Green	150	27	2018-07-07	1	1	1	1	3	2			14
8	8	Green	150	27	2018-07-07	1	1	1	1	0	0			0
9	9	Green	150	27	2018-07-07	1	1	1	1	0	0			0
10	10	Green	150	27	2018-07-07	1	1	1	1	2	2			7
11	11	Green	150	27	2018-07-07	1	1	1	1	7	0			7
12	12	Green	150	27	2018-07-07	1	1	1	1	6	0			2
13	13	Green	200	27	2018-07-07	1	1	1	1	0	3			0
14	14	Green	200	27	2018-07-07	1	1	1	1	5	0			0
15	15	Green	200	27	2018-07-07	1	1	1	1	0	0			0
16	16	Green	250	27	2018-07-07	1	1	1	1	4	6			0
17	17	Green	250	27	2018-07-07	1	1	1	1	3	0			0
18	18	Green	300	27	2018-07-07	1	1	1	1	0	3			0
19	19	Green	300	27	2018-07-07	1	1	1	1	0	0			0
20	20	Green	300	27	2018-07-07	1	1	1	1	0	0			0
21	21	Green	300	27	2018-07-07	1	1	1	1	3	6			0
22	22	Green	350	27	2018-07-07	1	1	1	1	0	0			0
23	23	Green	400	27	2018-07-07	1	1	1	1	0	0			0
24	24	Green	400	27	2018-07-07	1	1	1	1	0	0			0
25	1	Green	50	28	2018-07-08	2	2	2	2	6	10			13
26	2	Green	100	28	2018-07-08	2	2	2	2	0	1			0
27	3	Green	100	28	2018-07-08	2	2	2	2	8	29			0
28	4	Green	100	28	2018-07-08	2	2	2	2	5	4			0
29	5	Green	100	28	2018-07-08	2	2	2	2	1	0			0
30	6	Green	100	28	2018-07-08	2	2	2	2	1	0			0
31	7	Green	100	28	2018-07-08	2	2	2	2	0	0			0
32	8	Green	100	28	2018-07-08	2	2	2	2	1	1			0
33	9	Green	150	28	2018-07-08	2	2	2	2	1	3			0
34	10	Green	150	28	2018-07-08	2	2	2	2	0	1			0
35	11	Green	150	28	2018-07-08	2	2	2	2	0	2			0
36	12	Green	150	28	2018-07-08	2	2	2	2	13	15			0
37	13	Green	150	28	2018-07-08	2	2	2	2	0	0			0
38	14	Green	150	28	2018-07-08	2	2	2	2	4	0			0
39	15	Green	150	28	2018-07-08	2	2	2	2	0	0			0
40	16	Green	200	28	2018-07-08	2	2	2	2	0	1			0
41	17	Green	250	28	2018-07-08	2	2	2	2	0	0			0
42	18	Green	250	28	2018-07-08	2	2	2	2	0	0			0
43	19	Green	250	28	2018-07-08	2	2	2	2	1	1			0
44	20	Green	300	28	2018-07-08	2	2	2	2	3	0			0
45	21	Green	300	28	2018-07-08	2	2	2	2	0	0			0
46	22	Green	350	28	2018-07-08	2	2	2	2	1	1			0
47	23	Green	350	28	2018-07-08	2	2	2	2	5	1			0
48	24	Green	350	28	2018-07-08	2	2	2	2	2	0			0
49	1	Green	50	28	2018-07-09	3	3	3	3	4	3			1
50	2	Green	100	28	2018-07-09	3	3	3	3	0	0			0
51	3	Green	100	28	2018-07-09	3	3	3	3	16	27			6
52	4	Green	100	28	2018-07-09	3	3	3	3	7	1			0
53	5	Green	100	28	2018-07-09	3	3	3	3	0	0			0
54	6	Green	100	28	2018-07-09	3	3	3	3	0	0			0
55	7	Green	100	28	2018-07-09	3	3	3	3	5	14			5
56	8	Green	100	28	2018-07-09	3	3	3	3	2	4			0
57	9	Green	100	28	2018-07-09	3	3	3	3	0	1			0
58	10	Green	100	28	2018-07-09	3	3	3	3	0	0			0
59	11	Green	150	28	2018-07-09	3	3	3	3	1	0			0
60	12	Green	150	28	2018-07-09	3	3	3	3	0	0			0
61	13	Green	250	28	2018-07-09	3	3	3	3	0	4			2
62	14	Green	250	28	2018-07-09	3	3	3	3	7	2			0
63	15	Green	250	28	2018-07-09	3	3	3	3	3	0			0
64	16	Green	300	28	2018-07-09	3	3	3	3	2	0			0
65	17	Green	300	28	2018-07-09	3	3	3	3	1	1			0
66	18	Green	300	28	2018-07-09	3	3	3	3	2	0			0
67	19	Green	300	28	2018-07-09	3	3	3	3	2	7			3
68	20	Green	300	28	2018-07-09	3	3	3	3	0	0			0
69	21	Green	350	28	2018-07-09	3	3	3	3	2	0			0
70	22	Green	350	28	2018-07-09	3	3	3	3	0	0			0
71	23	Green	400	28	2018-07-09	3	3	3	3	0	0			0
72	24	Green	400	28	2018-07-09	3	3	3	3	0	0			0
73	1	Green	50	28	2018-07-10	4	4	4	4	0	1			0
74	2	Green	100	28	2018-07-10	4	4	4	4	12	13			1
75	3	Green	100	28	2018-07-10	4	4	4	4	8	9			1
76	4	Green	100	28	2018-07-10	4	4	4	4	0	0			0
77	5	Green	100	28	2018-07-10	4	4	4	4	0	0			0
78	6	Green	150	28	2018-07-10	4	4	4	4	3	4			0
79	7	Green	150	28	2018-07-10	4	4	4	4	3	2			0
80	8	Green	150	28	2018-07-10	4	4	4	4	0	1			0
81	9	Green	150	28	2018-07-10	4	4	4	4	0	0			0
82	10	Green	150	28	2018-07-10	4	4	4	4	0	0			0
83	11	Green	150	28	2018-07-10	4	4	4	4	0	0			0
84	12	Green	150	28	2018-07-10	4	4	4	4	6	5			0
85	13	Green	150	28	2018-07-10	4	4	4	4	1	0			0
86	14	Green	200	28	2018-07-10	4	4	4	4	8	7			0
87	15	Green	200	28	2018-07-10	4	4	4	4	0	0			0
88	16	Green	250	28	2018-07-10	4	4	4	4	0	1			0
89	17	Green	250	28	2018-07-10	4	4	4	4	1	0			0
90	18	Green	300	28	2018-07-10	4	4	4	4	0	0			0
91	19	Green	300	28	2018-07-10	4	4	4	4	0	0			0
92	20	Green	300	28	2018-07-10	4	4	4	4	0	4			0
93	21	Green	350	28	2018-07-10	4	4	4	4	1	0			0
94	22	Green	350	28	2018-07-10	4	4	4	4	3	2			0
95	23	Green	350	28	2018-07-10	4	4	4	4	2	0			0
96	24	Green	400	28	2018-07-10	4	4	4	4	0	0			0
97	1	Green	50	28	2018-07-11	5	5	5	5	1	3			0
98	2	Green	100	28	2018-07-11	5	5	5	5	0	0			0
99	3	Green	100	28	2018-07-11	5	5	5	5	0	0			0
100	4	Green	100	28	2018-07-11	5	5	5	5	4	3			0
101	5	Green	100	28	2018-07-11	5	5	5	5	0	0			0
102	6	Green	100	28	2018-07-11	5	5	5	5	1	1			0
103	7	Green	100	28	2018-07-11	5	5	5	5	0	0			0
104	8	Green	100	28	2018-07-11	5	5	5	5	1	0			0
105	9	Green	100	28	2018-07-11	5	5	5	5	2	0			0
106	10	Green	100	28	2018-07-11	5	5	5	5	0	0			0
107	11	Green	150	28	2018-07-11	5	5	5	5	1	1			0
108	12	Green	150	28	2018-07-11	5	5	5	5	12	6			0
109	13	Green	200	28	2018-07-11	5	5	5	5	1	0			0
110	14	Green	200	28	2018-07-11	5	5	5	5	0	0			0
111	15	Green	250	28	2018-07-11	5	5	5	5	0	0			0
112	16	Green	250	28	2018-07-11	5	5	5	5	0	0			0
113	17	Green	250	28	2018-07-11	5	5	5	5	2	2			0
114	18	Green	250	28	2018-07-11	5	5	5	5	0	1			0
115	19	Green	300	28	2018-07-11	5	5	5	5	2	1			0
116	20	Green	300	28	2018-07-11	5	5	5	5	0	1			0
117	21	Green	300	28	2018-07-11	5	5	5	5	5	3			0
118	22	Green	350	28	2018-07-11	5	5	5	5	1	3			0
119	23	Green	350	28	2018-07-11	5	5	5	5	2	0			0
120	24	Green	400	28	2018-07-11	5	5	5	5	1	3			0
121	1	Green	50	28	2018-07-12	6	6	6	6	0	1			1
122	2	Green	50	28	2018-07-12	6	6	6	6	15	14			2
123	3	Green	100	28	2018-07-12	6	6	6	6	3	3			0
124	4	Green	100	28	2018-07-12	6	6	6	6	0	1			0
125	5	Green	100	28	2018-07-12	6	6	6	6	4	4			0
126	6	Green	100	28	2018-07-12	6	6	6	6	4	16			1
127	7	Green	100	28	2018-07-12	6	6	6	6	1	0			0
128	8	Green	100	28	2018-07-12	6	6	6	6	0	1			0
129	9	Green	100	28	2018-07-12	6	6	6	6	4	7			0
130	10	Green	150	28	2018-07-12	6	6	6	6	3	0			0
131	11	Green	150	28	2018-07-12	6	6	6	6	2	8			0
132	12	Green	150	28	2018-07-12	6	6	6	6	0	0			0
133	13	Green	200	28	2018-07-12	6	6	6	6	0	6			0
134	14	Green	200	28	2018-07-12	6	6	6	6	0	4			0
135	15	Green	200	28	2018-07-12	6	6	6	6	0	0			0
136	16	Green	250	28	2018-07-12	6	6	6	6	1	0			0
137	17	Green	250	28	2018-07-12	6	6	6	6	0	0			0
138	18	Green	250	28	2018-07-12	6	6	6	6	0	0			0
139	19	Green	250	28	2018-07-12	6	6	6	6	0	3			0
140	20	Green	300	28	2018-07-12	6	6	6	6	4	0			0
141	21	Green	300	28	2018-07-12	6	6	6	6	0	0			0
142	22	Green	300	28	2018-07-12	6	6	6	6	1	1			0
143	23	Green	350	28	2018-07-12	6	6	6	6	1	1			0
144	24	Green	400	28	2018-07-12	6	6	6	6	1	0			0
145	1	Green	50	28	2018-07-13	7	7	7	7	14	10			0
146	2	Green	100	28	2018-07-13	7	7	7	7	2	3			0
147	3	Green	100	28	2018-07-13	7	7	7	7	1	3			0
148	4	Green	100	28	2018-07-13	7	7	7	7	2	1			0
149	5	Green	100	28	2018-07-13	7	7	7	7	4	5			0
150	6	Green	100	28	2018-07-13	7	7	7	7	1	0			0
151	7	Green	100	28	2018-07-13	7	7	7	7	2	0			0
152	8	Green	100	28	2018-07-13	7	7	7	7	1	0			0
153	9	Green	150	28	2018-07-13	7	7	7	7	0	0			0
154	10	Green	150	28	2018-07-13	7	7	7	7	2	0			0
155	11	Green	150	28	2018-07-13	7	7	7	7	1	0			0
156	12	Green	150	28	2018-07-13	7	7	7	7	5	5			0
157	13	Green	200	28	2018-07-13	7	7	7	7	1	0			0
158	14	Green	200	28	2018-07-13	7	7	7	7	10	0			0
159	15	Green	200	28	2018-07-13	7	7	7	7	0	0			0
160	16	Green	200	28	2018-07-13	7	7	7	7	13	5			0
161	17	Green	250	28	2018-07-13	7	7	7	7	0	1			0
162	18	Green	250	28	2018-07-13	7	7	7	7	6	1			0
163	19	Green	300	28	2018-07-13	7	7	7	7	2	1			0
164	20	Green	300	28	2018-07-13	7	7	7	7	2	0			0
165	21	Green	300	28	2018-07-13	7	7	7	7	3	0			0
166	22	Green	350	28	2018-07-13	7	7	7	7	7	14			0
167	23	Green	400	28	2018-07-13	7	7	7	7	0	1			0
168	24	Green	400	28	2018-07-13	7	7	7	7	0	0			0
169	25	Pink	50	27	2018-07-07	1	1	1	1	1	1				4
170	26	Pink	100	27	2018-07-07	1	1	1	1	0	3				0
171	27	Pink	100	27	2018-07-07	1	1	1	1	3	1				3
172	28	Pink	100	27	2018-07-07	1	1	1	1	5	0				0
173	29	Pink	100	27	2018-07-07	1	1	1	1	0	0				0
174	30	Pink	150	27	2018-07-07	1	1	1	1	0	0				0
175	31	Pink	150	27	2018-07-07	1	1	1	1	6	0				4
176	32	Pink	150	27	2018-07-07	1	1	1	1	1	1				0
177	33	Pink	150	27	2018-07-07	1	1	1	1	0	1				1
178	34	Pink	150	27	2018-07-07	1	1	1	1	4	6				0
179	35	Pink	150	27	2018-07-07	1	1	1	1	7	0				0
180	36	Pink	200	27	2018-07-07	1	1	1	1	3	0				0
181	37	Pink	200	27	2018-07-07	1	1	1	1	0	3				0
182	38	Pink	200	27	2018-07-07	1	1	1	1	0	0				0
183	39	Pink	200	27	2018-07-07	1	1	1	1	0	0				0
184	40	Pink	200	27	2018-07-07	1	1	1	1	3	2				0
185	41	Pink	200	27	2018-07-07	1	1	1	1	0	0				0
186	42	Pink	250	27	2018-07-07	1	1	1	1	2	2				1
187	43	Pink	250	27	2018-07-07	1	1	1	1	3	6				1
188	44	Pink	250	27	2018-07-07	1	1	1	1	0	0				0
189	45	Pink	250	27	2018-07-07	1	1	1	1	0	0				0
190	46	Pink	300	27	2018-07-07	1	1	1	1	0	0				0
191	47	Pink	300	27	2018-07-07	1	1	1	1	0	0				0
192	48	Pink	300	27	2018-07-07	1	1	1	1	0	0				0
193	25	Pink	50	28	2018-07-08	2	2	2	2	0	1				0
194	26	Pink	50	28	2018-07-08	2	2	2	2	8	29				10
195	27	Pink	100	28	2018-07-08	2	2	2	2	0	0				0
196	28	Pink	100	28	2018-07-08	2	2	2	2	4	0				0
197	29	Pink	100	28	2018-07-08	2	2	2	2	1	0				2
198	30	Pink	100	28	2018-07-08	2	2	2	2	0	1				0
199	31	Pink	100	28	2018-07-08	2	2	2	2	13	15				3
200	32	Pink	100	28	2018-07-08	2	2	2	2	5	4				0
201	33	Pink	150	28	2018-07-08	2	2	2	2	6	10				6
202	34	Pink	150	28	2018-07-08	2	2	2	2	0	1				0
203	35	Pink	150	28	2018-07-08	2	2	2	2	0	0				0
204	36	Pink	150	28	2018-07-08	2	2	2	2	0	0				0
205	37	Pink	150	28	2018-07-08	2	2	2	2	0	0				0
206	38	Pink	200	28	2018-07-08	2	2	2	2	0	2				0
207	39	Pink	200	28	2018-07-08	2	2	2	2	1	1				0
208	40	Pink	200	28	2018-07-08	2	2	2	2	1	0				0
209	41	Pink	200	28	2018-07-08	2	2	2	2	1	3				0
210	42	Pink	200	28	2018-07-08	2	2	2	2	1	1				0
211	43	Pink	200	28	2018-07-08	2	2	2	2	3	0				0
212	44	Pink	200	28	2018-07-08	2	2	2	2	0	0				0
213	45	Pink	250	28	2018-07-08	2	2	2	2	0	0				0
214	46	Pink	250	28	2018-07-08	2	2	2	2	1	1				0
215	47	Pink	250	28	2018-07-08	2	2	2	2	5	1				0
216	48	Pink	250	28	2018-07-08	2	2	2	2	2	0				0
217	25	Pink	50	28	2018-07-09	3	3	3	3	16	27				13
218	26	Pink	100	28	2018-07-09	3	3	3	3	5	14				3
219	27	Pink	100	28	2018-07-09	3	3	3	3	4	3				2
220	28	Pink	100	28	2018-07-09	3	3	3	3	0	0				0
221	29	Pink	100	28	2018-07-09	3	3	3	3	7	1				0
222	30	Pink	150	28	2018-07-09	3	3	3	3	0	0				0
223	31	Pink	150	28	2018-07-09	3	3	3	3	0	0				0
224	32	Pink	150	28	2018-07-09	3	3	3	3	0	4				0
225	33	Pink	150	28	2018-07-09	3	3	3	3	0	0				0
226	34	Pink	200	28	2018-07-09	3	3	3	3	7	2				2
227	35	Pink	200	28	2018-07-09	3	3	3	3	2	4				0
228	36	Pink	200	28	2018-07-09	3	3	3	3	0	0				0
229	37	Pink	200	28	2018-07-09	3	3	3	3	3	0				0
230	38	Pink	200	28	2018-07-09	3	3	3	3	0	1				0
231	39	Pink	200	28	2018-07-09	3	3	3	3	1	1				0
232	40	Pink	200	28	2018-07-09	3	3	3	3	2	0				0
233	41	Pink	200	28	2018-07-09	3	3	3	3	2	0				0
234	42	Pink	200	28	2018-07-09	3	3	3	3	1	0				0
235	43	Pink	250	28	2018-07-09	3	3	3	3	2	7				0
236	44	Pink	250	28	2018-07-09	3	3	3	3	0	0				0
237	45	Pink	250	28	2018-07-09	3	3	3	3	2	0				1
238	46	Pink	250	28	2018-07-09	3	3	3	3	0	0				0
239	47	Pink	300	28	2018-07-09	3	3	3	3	0	0				0
240	48	Pink	350	28	2018-07-09	3	3	3	3	0	0				0
241	25	Pink	50	28	2018-07-10	4	4	4	4	12	13				0
242	26	Pink	50	28	2018-07-10	4	4	4	4	0	1				1
243	27	Pink	50	28	2018-07-10	4	4	4	4	0	0				0
244	28	Pink	150	28	2018-07-10	4	4	4	4	8	7				0
245	29	Pink	150	28	2018-07-10	4	4	4	4	6	5				1
246	30	Pink	150	28	2018-07-10	4	4	4	4	0	0				0
247	31	Pink	150	28	2018-07-10	4	4	4	4	0	0				0
248	32	Pink	150	28	2018-07-10	4	4	4	4	0	1				0
249	33	Pink	150	28	2018-07-10	4	4	4	4	0	1				0
250	34	Pink	150	28	2018-07-10	4	4	4	4	0	0				0
251	35	Pink	200	28	2018-07-10	4	4	4	4	0	0				0
252	36	Pink	200	28	2018-07-10	4	4	4	4	1	0				0
253	37	Pink	200	28	2018-07-10	4	4	4	4	8	9				0
254	38	Pink	200	28	2018-07-10	4	4	4	4	3	2				0
255	39	Pink	200	28	2018-07-10	4	4	4	4	0	0				0
256	40	Pink	200	28	2018-07-10	4	4	4	4	0	4				0
257	41	Pink	200	28	2018-07-10	4	4	4	4	0	0				0
258	42	Pink	200	28	2018-07-10	4	4	4	4	3	4				0
259	43	Pink	200	28	2018-07-10	4	4	4	4	0	0				0
260	44	Pink	250	28	2018-07-10	4	4	4	4	1	0				0
261	45	Pink	250	28	2018-07-10	4	4	4	4	3	2				0
262	46	Pink	250	28	2018-07-10	4	4	4	4	1	0				0
263	47	Pink	250	28	2018-07-10	4	4	4	4	2	0				0
264	48	Pink	350	28	2018-07-10	4	4	4	4	0	0				0
265	25	Pink	50	28	2018-07-11	5	5	5	5	1	0				0
266	26	Pink	100	28	2018-07-11	5	5	5	5	0	0				0
267	27	Pink	100	28	2018-07-11	5	5	5	5	1	3				1
268	28	Pink	100	28	2018-07-11	5	5	5	5	12	6				1
269	29	Pink	100	28	2018-07-11	5	5	5	5	4	3				0
270	30	Pink	150	28	2018-07-11	5	5	5	5	1	0				0
271	31	Pink	150	28	2018-07-11	5	5	5	5	2	0				0
272	32	Pink	150	28	2018-07-11	5	5	5	5	0	0				0
273	33	Pink	150	28	2018-07-11	5	5	5	5	0	0				0
274	34	Pink	150	28	2018-07-11	5	5	5	5	0	0				0
275	35	Pink	150	28	2018-07-11	5	5	5	5	0	0				0
276	36	Pink	150	28	2018-07-11	5	5	5	5	0	0				0
277	37	Pink	150	28	2018-07-11	5	5	5	5	0	0				0
278	38	Pink	200	28	2018-07-11	5	5	5	5	0	0				0
279	39	Pink	200	28	2018-07-11	5	5	5	5	0	1				0
280	40	Pink	200	28	2018-07-11	5	5	5	5	2	2				0
281	41	Pink	200	28	2018-07-11	5	5	5	5	1	1				0
282	42	Pink	200	28	2018-07-11	5	5	5	5	2	1				0
283	43	Pink	200	28	2018-07-11	5	5	5	5	1	1				0
284	44	Pink	200	28	2018-07-11	5	5	5	5	5	3				0
285	45	Pink	200	28	2018-07-11	5	5	5	5	0	1				0
286	46	Pink	250	28	2018-07-11	5	5	5	5	1	3				0
287	47	Pink	250	28	2018-07-11	5	5	5	5	2	0				0
288	48	Pink	300	28	2018-07-11	5	5	5	5	1	3				0
289	25	Pink	50	28	2018-07-12	6	6	6	6	2	8				1
290	26	Pink	100	28	2018-07-12	6	6	6	6	4	16				3
291	27	Pink	100	28	2018-07-12	6	6	6	6	15	14				6
292	28	Pink	100	28	2018-07-12	6	6	6	6	0	0				0
293	29	Pink	100	28	2018-07-12	6	6	6	6	4	7				1
294	30	Pink	100	28	2018-07-12	6	6	6	6	0	6				0
295	31	Pink	100	28	2018-07-12	6	6	6	6	0	0				0
296	32	Pink	150	28	2018-07-12	6	6	6	6	4	4				0
297	33	Pink	150	28	2018-07-12	6	6	6	6	0	1				0
298	34	Pink	150	28	2018-07-12	6	6	6	6	1	0				0
299	35	Pink	150	28	2018-07-12	6	6	6	6	0	1				0
300	36	Pink	150	28	2018-07-12	6	6	6	6	0	1				0
301	37	Pink	150	28	2018-07-12	6	6	6	6	0	4				0
302	38	Pink	150	28	2018-07-12	6	6	6	6	0	0				0
303	39	Pink	150	28	2018-07-12	6	6	6	6	0	0				0
304	40	Pink	150	28	2018-07-12	6	6	6	6	3	3				0
305	41	Pink	200	28	2018-07-12	6	6	6	6	0	3				0
306	42	Pink	200	28	2018-07-12	6	6	6	6	4	0				0
307	43	Pink	200	28	2018-07-12	6	6	6	6	1	0				0
308	44	Pink	200	28	2018-07-12	6	6	6	6	3	0				0
309	45	Pink	250	28	2018-07-12	6	6	6	6	1	1				0
310	46	Pink	250	28	2018-07-12	6	6	6	6	0	0				0
311	47	Pink	250	28	2018-07-12	6	6	6	6	1	1				0
312	48	Pink	300	28	2018-07-12	6	6	6	6	1	0				0
313	25	Pink	100	28	2018-07-13	7	7	7	7	1	0				0
314	26	Pink	100	28	2018-07-13	7	7	7	7	2	3				0
315	27	Pink	100	28	2018-07-13	7	7	7	7	1	0				0
316	28	Pink	100	28	2018-07-13	7	7	7	7	1	0				0
317	29	Pink	100	28	2018-07-13	7	7	7	7	14	10				0
318	30	Pink	150	28	2018-07-13	7	7	7	7	1	3				0
319	31	Pink	150	28	2018-07-13	7	7	7	7	13	5				0
320	32	Pink	150	28	2018-07-13	7	7	7	7	1	0				0
321	33	Pink	150	28	2018-07-13	7	7	7	7	10	0				0
322	34	Pink	150	28	2018-07-13	7	7	7	7	0	1				0
323	35	Pink	200	28	2018-07-13	7	7	7	7	0	0				0
324	36	Pink	200	28	2018-07-13	7	7	7	7	2	0				0
325	37	Pink	200	28	2018-07-13	7	7	7	7	2	0				0
326	38	Pink	200	28	2018-07-13	7	7	7	7	2	1				0
327	39	Pink	200	28	2018-07-13	7	7	7	7	4	5				0
328	40	Pink	200	28	2018-07-13	7	7	7	7	2	1				0
329	41	Pink	200	28	2018-07-13	7	7	7	7	6	1				0
330	42	Pink	200	28	2018-07-13	7	7	7	7	0	0				0
331	43	Pink	200	28	2018-07-13	7	7	7	7	2	0				0
332	44	Pink	250	28	2018-07-13	7	7	7	7	5	5				0
333	45	Pink	250	28	2018-07-13	7	7	7	7	3	0				0
334	46	Pink	250	28	2018-07-13	7	7	7	7	7	14				0
335	47	Pink	300	28	2018-07-13	7	7	7	7	0	1				0
336	48	Pink	300	28	2018-07-13	7	7	7	7	0	0				0
337	49	Violet	50	27	2018-07-07	1	1	1	1	3	0		0
338	50	Violet	100	27	2018-07-07	1	1	1	1	0	3		0
339	51	Violet	100	27	2018-07-07	1	1	1	1	3	6		2
340	52	Violet	100	27	2018-07-07	1	1	1	1	0	0		0
341	53	Violet	100	27	2018-07-07	1	1	1	1	0	0		0
342	54	Violet	100	27	2018-07-07	1	1	1	1	0	0		1
343	55	Violet	150	27	2018-07-07	1	1	1	1	0	0		0
344	56	Violet	150	27	2018-07-07	1	1	1	1	0	3		0
345	57	Violet	150	27	2018-07-07	1	1	1	1	5	0		0
346	58	Violet	150	27	2018-07-07	1	1	1	1	4	6		0
347	59	Violet	150	27	2018-07-07	1	1	1	1	0	0		0
348	60	Violet	200	27	2018-07-07	1	1	1	1	0	0		0
349	61	Violet	250	27	2018-07-07	1	1	1	1	1	1		0
350	62	Violet	250	27	2018-07-07	1	1	1	1	6	0		0
351	63	Violet	250	27	2018-07-07	1	1	1	1	3	1		0
352	64	Violet	300	27	2018-07-07	1	1	1	1	1	1		0
353	65	Violet	300	27	2018-07-07	1	1	1	1	7	0		0
354	66	Violet	300	27	2018-07-07	1	1	1	1	0	0		0
355	67	Violet	350	27	2018-07-07	1	1	1	1	0	1		0
356	68	Violet	350	27	2018-07-07	1	1	1	1	0	0		0
357	69	Violet	350	27	2018-07-07	1	1	1	1	3	2		0
358	70	Violet	400	27	2018-07-07	1	1	1	1	2	2		0
359	71	Violet	400	27	2018-07-07	1	1	1	1	0	0		0
360	72	Violet	400	27	2018-07-07	1	1	1	1	0	0		0
361	49	Violet	100	28	2018-07-08	2	2	2	2	1	1		0
362	50	Violet	100	28	2018-07-08	2	2	2	2	3	0		0
363	51	Violet	100	28	2018-07-08	2	2	2	2	1	1		0
364	52	Violet	100	28	2018-07-08	2	2	2	2	0	0		0
365	53	Violet	100	28	2018-07-08	2	2	2	2	5	1		0
366	54	Violet	100	28	2018-07-08	2	2	2	2	2	0		1
367	55	Violet	100	28	2018-07-08	2	2	2	2	0	0		0
368	56	Violet	100	28	2018-07-08	2	2	2	2	0	1		0
369	57	Violet	100	28	2018-07-08	2	2	2	2	0	0		0
370	58	Violet	150	28	2018-07-08	2	2	2	2	0	0		0
371	59	Violet	150	28	2018-07-08	2	2	2	2	4	0		0
372	60	Violet	150	28	2018-07-08	2	2	2	2	0	1		0
373	61	Violet	200	28	2018-07-08	2	2	2	2	13	15		0
374	62	Violet	250	28	2018-07-08	2	2	2	2	8	29		0
375	63	Violet	250	28	2018-07-08	2	2	2	2	1	0		0
376	64	Violet	300	28	2018-07-08	2	2	2	2	5	4		0
377	65	Violet	300	28	2018-07-08	2	2	2	2	6	10		0
378	66	Violet	300	28	2018-07-08	2	2	2	2	0	1		0
379	67	Violet	300	28	2018-07-08	2	2	2	2	0	2		1
380	68	Violet	350	28	2018-07-08	2	2	2	2	0	0		0
381	69	Violet	350	28	2018-07-08	2	2	2	2	1	3		0
382	70	Violet	350	28	2018-07-08	2	2	2	2	1	0		0
383	71	Violet	400	28	2018-07-08	2	2	2	2	1	1		0
384	72	Violet	400	28	2018-07-08	2	2	2	2	0	0		0
385	49	Violet	50	28	2018-07-09	3	3	3	3	1	1		0
386	50	Violet	50	28	2018-07-09	3	3	3	3	3	0		0
387	51	Violet	100	28	2018-07-09	3	3	3	3	2	0		0
388	52	Violet	100	28	2018-07-09	3	3	3	3	0	4		0
389	53	Violet	100	28	2018-07-09	3	3	3	3	7	2		0
390	54	Violet	150	28	2018-07-09	3	3	3	3	0	0		0
391	55	Violet	150	28	2018-07-09	3	3	3	3	0	0		0
392	56	Violet	150	28	2018-07-09	3	3	3	3	0	0		0
393	57	Violet	150	28	2018-07-09	3	3	3	3	2	0		0
394	58	Violet	150	28	2018-07-09	3	3	3	3	2	7		0
395	59	Violet	150	28	2018-07-09	3	3	3	3	0	0		0
396	60	Violet	150	28	2018-07-09	3	3	3	3	2	0		0
397	61	Violet	200	28	2018-07-09	3	3	3	3	16	27		0
398	62	Violet	250	28	2018-07-09	3	3	3	3	0	0		0
399	63	Violet	250	28	2018-07-09	3	3	3	3	5	14		0
400	64	Violet	250	28	2018-07-09	3	3	3	3	0	0		0
401	65	Violet	300	28	2018-07-09	3	3	3	3	4	3		0
402	66	Violet	300	28	2018-07-09	3	3	3	3	7	1		0
403	67	Violet	300	28	2018-07-09	3	3	3	3	0	0		0
404	68	Violet	300	28	2018-07-09	3	3	3	3	0	0		0
405	69	Violet	350	28	2018-07-09	3	3	3	3	0	0		0
406	70	Violet	350	28	2018-07-09	3	3	3	3	2	4		0
407	71	Violet	350	28	2018-07-09	3	3	3	3	0	1		0
408	72	Violet	400	28	2018-07-09	3	3	3	3	1	0		0
409	49	Violet	50	28	2018-07-10	4	4	4	4	0	0		0
410	50	Violet	100	28	2018-07-10	4	4	4	4	0	4		1
411	51	Violet	100	28	2018-07-10	4	4	4	4	2	0		0
412	52	Violet	100	28	2018-07-10	4	4	4	4	0	0		0
413	53	Violet	100	28	2018-07-10	4	4	4	4	3	2		2
414	54	Violet	100	28	2018-07-10	4	4	4	4	0	1		0
415	55	Violet	100	28	2018-07-10	4	4	4	4	1	0		0
416	56	Violet	150	28	2018-07-10	4	4	4	4	0	0		0
417	57	Violet	150	28	2018-07-10	4	4	4	4	8	7		0
418	58	Violet	200	28	2018-07-10	4	4	4	4	1	0		0
419	59	Violet	200	28	2018-07-10	4	4	4	4	0	0		0
420	60	Violet	200	28	2018-07-10	4	4	4	4	0	1		0
421	61	Violet	200	28	2018-07-10	4	4	4	4	6	5		0
422	62	Violet	200	28	2018-07-10	4	4	4	4	12	13		0
423	63	Violet	200	28	2018-07-10	4	4	4	4	0	0		0
424	64	Violet	250	28	2018-07-10	4	4	4	4	0	0		0
425	65	Violet	300	28	2018-07-10	4	4	4	4	0	0		0
426	66	Violet	300	28	2018-07-10	4	4	4	4	0	1		0
427	67	Violet	350	28	2018-07-10	4	4	4	4	3	2		0
428	68	Violet	350	28	2018-07-10	4	4	4	4	0	0		0
429	69	Violet	350	28	2018-07-10	4	4	4	4	8	9		0
430	70	Violet	400	28	2018-07-10	4	4	4	4	0	0		0
431	71	Violet	400	28	2018-07-10	4	4	4	4	3	4		0
432	72	Violet	400	28	2018-07-10	4	4	4	4	1	0		0
433	49	Violet	50	28	2018-07-11	5	5	5	5	5	3		0
434	50	Violet	50	28	2018-07-11	5	5	5	5	0	0		0
435	51	Violet	100	28	2018-07-11	5	5	5	5	1	3		0
436	52	Violet	100	28	2018-07-11	5	5	5	5	2	0		0
437	53	Violet	100	28	2018-07-11	5	5	5	5	0	0		0
438	54	Violet	100	28	2018-07-11	5	5	5	5	2	1		0
439	55	Violet	100	28	2018-07-11	5	5	5	5	0	1		0
440	56	Violet	150	28	2018-07-11	5	5	5	5	1	3		0
441	57	Violet	150	28	2018-07-11	5	5	5	5	0	1		0
442	58	Violet	150	28	2018-07-11	5	5	5	5	2	2		0
443	59	Violet	150	28	2018-07-11	5	5	5	5	1	0		0
444	60	Violet	200	28	2018-07-11	5	5	5	5	1	0		0
445	61	Violet	200	28	2018-07-11	5	5	5	5	0	0		0
446	62	Violet	200	28	2018-07-11	5	5	5	5	12	6		0
447	63	Violet	250	28	2018-07-11	5	5	5	5	0	0		0
448	64	Violet	300	28	2018-07-11	5	5	5	5	1	3		0
449	65	Violet	300	28	2018-07-11	5	5	5	5	4	3		0
450	66	Violet	300	28	2018-07-11	5	5	5	5	2	0		0
451	67	Violet	300	28	2018-07-11	5	5	5	5	0	0		0
452	68	Violet	350	28	2018-07-11	5	5	5	5	0	0		0
453	69	Violet	350	28	2018-07-11	5	5	5	5	0	0		0
454	70	Violet	350	28	2018-07-11	5	5	5	5	0	0		0
455	71	Violet	350	28	2018-07-11	5	5	5	5	1	1		0
456	72	Violet	400	28	2018-07-11	5	5	5	5	1	1		0
457	49	Violet	50	28	2018-07-12	6	6	6	6	0	3		0
458	50	Violet	50	28	2018-07-12	6	6	6	6	1	1		0
459	51	Violet	100	28	2018-07-12	6	6	6	6	1	0		0
460	52	Violet	100	28	2018-07-12	6	6	6	6	4	0		0
461	53	Violet	100	28	2018-07-12	6	6	6	6	1	1		0
462	54	Violet	100	28	2018-07-12	6	6	6	6	0	0		0
463	55	Violet	100	28	2018-07-12	6	6	6	6	0	0		0
464	56	Violet	100	28	2018-07-12	6	6	6	6	0	0		0
465	57	Violet	100	28	2018-07-12	6	6	6	6	1	0		0
466	58	Violet	100	28	2018-07-12	6	6	6	6	0	0		0
467	59	Violet	150	28	2018-07-12	6	6	6	6	0	6		0
468	60	Violet	200	28	2018-07-12	6	6	6	6	2	8		0
469	61	Violet	200	28	2018-07-12	6	6	6	6	0	4		0
470	62	Violet	200	28	2018-07-12	6	6	6	6	0	0		0
471	63	Violet	250	28	2018-07-12	6	6	6	6	4	7		1
472	64	Violet	250	28	2018-07-12	6	6	6	6	4	16		0
473	65	Violet	250	28	2018-07-12	6	6	6	6	15	14		0
474	66	Violet	300	28	2018-07-12	6	6	6	6	0	1		0
475	67	Violet	300	28	2018-07-12	6	6	6	6	4	4		0
476	68	Violet	300	28	2018-07-12	6	6	6	6	0	1		0
477	69	Violet	300	28	2018-07-12	6	6	6	6	0	1		0
478	70	Violet	350	28	2018-07-12	6	6	6	6	3	3		0
479	71	Violet	350	28	2018-07-12	6	6	6	6	1	0		0
480	72	Violet	400	28	2018-07-12	6	6	6	6	3	0		0
481	49	Violet	50	28	2018-07-13	7	7	7	7	2	0		0
482	50	Violet	100	28	2018-07-13	7	7	7	7	7	14		0
483	51	Violet	100	28	2018-07-13	7	7	7	7	2	1		0
484	52	Violet	100	28	2018-07-13	7	7	7	7	0	1		0
485	53	Violet	100	28	2018-07-13	7	7	7	7	3	0		0
486	54	Violet	150	28	2018-07-13	7	7	7	7	13	5		0
487	55	Violet	150	28	2018-07-13	7	7	7	7	1	0		0
488	56	Violet	150	28	2018-07-13	7	7	7	7	6	1		0
489	57	Violet	150	28	2018-07-13	7	7	7	7	0	0		0
490	58	Violet	150	28	2018-07-13	7	7	7	7	0	1		0
491	59	Violet	200	28	2018-07-13	7	7	7	7	10	0		0
492	60	Violet	250	28	2018-07-13	7	7	7	7	0	0		0
493	61	Violet	250	28	2018-07-13	7	7	7	7	1	0		0
494	62	Violet	250	28	2018-07-13	7	7	7	7	1	0		0
495	63	Violet	250	28	2018-07-13	7	7	7	7	2	3		0
496	64	Violet	300	28	2018-07-13	7	7	7	7	14	10		0
497	65	Violet	300	28	2018-07-13	7	7	7	7	1	0		0
498	66	Violet	300	28	2018-07-13	7	7	7	7	1	3		0
499	67	Violet	350	28	2018-07-13	7	7	7	7	2	0		0
500	68	Violet	350	28	2018-07-13	7	7	7	7	2	0		0
501	69	Violet	350	28	2018-07-13	7	7	7	7	2	1		0
502	70	Violet	350	28	2018-07-13	7	7	7	7	4	5		0
503	71	Violet	400	28	2018-07-13	7	7	7	7	0	0		0
504	72	Violet	400	28	2018-07-13	7	7	7	7	5	5		0
505	73	Yellow	50	27	2018-07-07	1	1	1	1	0	3	6
506	74	Yellow	100	27	2018-07-07	1	1	1	1	5	0	0
507	75	Yellow	100	27	2018-07-07	1	1	1	1	3	0	0
508	76	Yellow	100	27	2018-07-07	1	1	1	1	0	0	0
509	77	Yellow	100	27	2018-07-07	1	1	1	1	4	6	3
510	78	Yellow	100	27	2018-07-07	1	1	1	1	0	3	0
511	79	Yellow	150	27	2018-07-07	1	1	1	1	0	0	0
512	80	Yellow	150	27	2018-07-07	1	1	1	1	3	6	0
513	81	Yellow	150	27	2018-07-07	1	1	1	1	1	1	0
514	82	Yellow	150	27	2018-07-07	1	1	1	1	0	0	0
515	83	Yellow	150	27	2018-07-07	1	1	1	1	6	0	0
516	84	Yellow	200	27	2018-07-07	1	1	1	1	3	1	0
517	85	Yellow	200	27	2018-07-07	1	1	1	1	0	0	0
518	86	Yellow	200	27	2018-07-07	1	1	1	1	0	0	0
519	87	Yellow	200	27	2018-07-07	1	1	1	1	1	1	0
520	88	Yellow	250	27	2018-07-07	1	1	1	1	0	0	0
521	89	Yellow	250	27	2018-07-07	1	1	1	1	0	0	0
522	90	Yellow	250	27	2018-07-07	1	1	1	1	7	0	0
523	91	Yellow	250	27	2018-07-07	1	1	1	1	0	1	0
524	92	Yellow	300	27	2018-07-07	1	1	1	1	0	0	0
525	93	Yellow	300	27	2018-07-07	1	1	1	1	2	2	0
526	94	Yellow	300	27	2018-07-07	1	1	1	1	3	2	0
527	95	Yellow	350	27	2018-07-07	1	1	1	1	0	0	0
528	96	Yellow	350	27	2018-07-07	1	1	1	1	0	0	0
529	73	Yellow	50	28	2018-07-08	2	2	2	2	0	1	0
530	74	Yellow	50	28	2018-07-08	2	2	2	2	4	0	4
531	75	Yellow	50	28	2018-07-08	2	2	2	2	0	0	0
532	76	Yellow	50	28	2018-07-08	2	2	2	2	0	0	0
533	77	Yellow	50	28	2018-07-08	2	2	2	2	0	0	1
534	78	Yellow	100	28	2018-07-08	2	2	2	2	0	1	0
535	79	Yellow	100	28	2018-07-08	2	2	2	2	1	1	0
536	80	Yellow	150	28	2018-07-08	2	2	2	2	13	15	0
537	81	Yellow	150	28	2018-07-08	2	2	2	2	3	0	0
538	82	Yellow	150	28	2018-07-08	2	2	2	2	0	0	1
539	83	Yellow	150	28	2018-07-08	2	2	2	2	8	29	2
540	84	Yellow	150	28	2018-07-08	2	2	2	2	5	1	0
541	85	Yellow	150	28	2018-07-08	2	2	2	2	1	1	1
542	86	Yellow	150	28	2018-07-08	2	2	2	2	2	0	0
543	87	Yellow	200	28	2018-07-08	2	2	2	2	1	0	2
544	88	Yellow	200	28	2018-07-08	2	2	2	2	5	4	0
545	89	Yellow	200	28	2018-07-08	2	2	2	2	6	10	0
546	90	Yellow	250	28	2018-07-08	2	2	2	2	0	1	0
547	91	Yellow	250	28	2018-07-08	2	2	2	2	0	2	0
548	92	Yellow	250	28	2018-07-08	2	2	2	2	0	0	0
549	93	Yellow	250	28	2018-07-08	2	2	2	2	1	3	0
550	94	Yellow	300	28	2018-07-08	2	2	2	2	1	0	0
551	95	Yellow	300	28	2018-07-08	2	2	2	2	1	1	0
552	96	Yellow	300	28	2018-07-08	2	2	2	2	0	0	0
553	73	Yellow	100	28	2018-07-09	3	3	3	3	3	0	0
554	74	Yellow	100	28	2018-07-09	3	3	3	3	0	4	1
555	75	Yellow	100	28	2018-07-09	3	3	3	3	1	1	1
556	76	Yellow	150	28	2018-07-09	3	3	3	3	7	2	0
557	77	Yellow	150	28	2018-07-09	3	3	3	3	16	27	0
558	78	Yellow	150	28	2018-07-09	3	3	3	3	2	7	0
559	79	Yellow	150	28	2018-07-09	3	3	3	3	2	0	0
560	80	Yellow	150	28	2018-07-09	3	3	3	3	0	0	0
561	81	Yellow	150	28	2018-07-09	3	3	3	3	2	0	0
562	82	Yellow	150	28	2018-07-09	3	3	3	3	0	0	0
563	83	Yellow	150	28	2018-07-09	3	3	3	3	2	0	0
564	84	Yellow	200	28	2018-07-09	3	3	3	3	0	0	0
565	85	Yellow	200	28	2018-07-09	3	3	3	3	5	14	0
566	86	Yellow	200	28	2018-07-09	3	3	3	3	4	3	2
567	87	Yellow	200	28	2018-07-09	3	3	3	3	0	0	0
568	88	Yellow	200	28	2018-07-09	3	3	3	3	7	1	1
569	89	Yellow	200	28	2018-07-09	3	3	3	3	0	0	0
570	90	Yellow	250	28	2018-07-09	3	3	3	3	0	0	0
571	91	Yellow	250	28	2018-07-09	3	3	3	3	0	0	0
572	92	Yellow	250	28	2018-07-09	3	3	3	3	0	0	0
573	93	Yellow	250	28	2018-07-09	3	3	3	3	0	0	0
574	94	Yellow	250	28	2018-07-09	3	3	3	3	2	4	0
575	95	Yellow	300	28	2018-07-09	3	3	3	3	0	1	0
576	96	Yellow	300	28	2018-07-09	3	3	3	3	1	0	0
577	73	Yellow	50	28	2018-07-10	4	4	4	4	0	0	2
578	74	Yellow	100	28	2018-07-10	4	4	4	4	0	1	0
579	75	Yellow	100	28	2018-07-10	4	4	4	4	8	7	0
580	76	Yellow	100	28	2018-07-10	4	4	4	4	1	0	0
581	77	Yellow	100	28	2018-07-10	4	4	4	4	0	1	0
582	78	Yellow	150	28	2018-07-10	4	4	4	4	0	0	0
583	79	Yellow	150	28	2018-07-10	4	4	4	4	6	5	0
584	80	Yellow	150	28	2018-07-10	4	4	4	4	12	13	1
585	81	Yellow	150	28	2018-07-10	4	4	4	4	0	4	0
586	82	Yellow	150	28	2018-07-10	4	4	4	4	0	0	0
587	83	Yellow	200	28	2018-07-10	4	4	4	4	2	0	0
588	84	Yellow	200	28	2018-07-10	4	4	4	4	3	2	0
589	85	Yellow	200	28	2018-07-10	4	4	4	4	0	0	0
590	86	Yellow	200	28	2018-07-10	4	4	4	4	1	0	0
591	87	Yellow	200	28	2018-07-10	4	4	4	4	0	0	0
592	88	Yellow	250	28	2018-07-10	4	4	4	4	0	0	0
593	89	Yellow	250	28	2018-07-10	4	4	4	4	0	1	0
594	90	Yellow	250	28	2018-07-10	4	4	4	4	3	2	0
595	91	Yellow	250	28	2018-07-10	4	4	4	4	0	0	0
596	92	Yellow	250	28	2018-07-10	4	4	4	4	0	0	0
597	93	Yellow	250	28	2018-07-10	4	4	4	4	8	9	0
598	94	Yellow	300	28	2018-07-10	4	4	4	4	3	4	0
599	95	Yellow	300	28	2018-07-10	4	4	4	4	0	0	0
600	96	Yellow	350	28	2018-07-10	4	4	4	4	1	0	0
601	73	Yellow	50	28	2018-07-11	5	5	5	5	0	0	0
602	74	Yellow	100	28	2018-07-11	5	5	5	5	0	0	0
603	75	Yellow	100	28	2018-07-11	5	5	5	5	1	0	0
604	76	Yellow	100	28	2018-07-11	5	5	5	5	1	0	0
605	77	Yellow	100	28	2018-07-11	5	5	5	5	2	2	1
606	78	Yellow	150	28	2018-07-11	5	5	5	5	0	1	0
607	79	Yellow	150	28	2018-07-11	5	5	5	5	5	3	0
608	80	Yellow	150	28	2018-07-11	5	5	5	5	12	6	0
609	81	Yellow	150	28	2018-07-11	5	5	5	5	0	1	0
610	82	Yellow	150	28	2018-07-11	5	5	5	5	2	1	0
611	83	Yellow	150	28	2018-07-11	5	5	5	5	1	3	0
612	84	Yellow	150	28	2018-07-11	5	5	5	5	2	0	0
613	85	Yellow	200	28	2018-07-11	5	5	5	5	0	0	0
614	86	Yellow	200	28	2018-07-11	5	5	5	5	0	0	0
615	87	Yellow	200	28	2018-07-11	5	5	5	5	1	3	2
616	88	Yellow	200	28	2018-07-11	5	5	5	5	2	0	0
617	89	Yellow	200	28	2018-07-11	5	5	5	5	4	3	0
618	90	Yellow	200	28	2018-07-11	5	5	5	5	1	3	0
619	91	Yellow	250	28	2018-07-11	5	5	5	5	0	0	0
620	92	Yellow	250	28	2018-07-11	5	5	5	5	0	0	0
621	93	Yellow	250	28	2018-07-11	5	5	5	5	0	0	0
622	94	Yellow	250	28	2018-07-11	5	5	5	5	0	0	0
623	95	Yellow	300	28	2018-07-11	5	5	5	5	1	1	0
624	96	Yellow	300	28	2018-07-11	5	5	5	5	1	1	0
625	73	Yellow	50	28	2018-07-12	6	6	6	6	1	0	0
626	74	Yellow	50	28	2018-07-12	6	6	6	6	0	0	0
627	75	Yellow	50	28	2018-07-12	6	6	6	6	0	6	0
628	76	Yellow	50	28	2018-07-12	6	6	6	6	0	0	0
629	77	Yellow	100	28	2018-07-12	6	6	6	6	0	3	0
630	78	Yellow	100	28	2018-07-12	6	6	6	6	0	0	0
631	79	Yellow	100	28	2018-07-12	6	6	6	6	2	8	0
632	80	Yellow	150	28	2018-07-12	6	6	6	6	0	4	0
633	81	Yellow	150	28	2018-07-12	6	6	6	6	4	0	0
634	82	Yellow	150	28	2018-07-12	6	6	6	6	0	0	0
635	83	Yellow	150	28	2018-07-12	6	6	6	6	0	0	0
636	84	Yellow	150	28	2018-07-12	6	6	6	6	1	1	0
637	85	Yellow	150	28	2018-07-12	6	6	6	6	4	7	0
638	86	Yellow	150	28	2018-07-12	6	6	6	6	15	14	0
639	87	Yellow	150	28	2018-07-12	6	6	6	6	4	16	0
640	88	Yellow	150	28	2018-07-12	6	6	6	6	1	1	0
641	89	Yellow	200	28	2018-07-12	6	6	6	6	1	0	0
642	90	Yellow	200	28	2018-07-12	6	6	6	6	0	1	0
643	91	Yellow	200	28	2018-07-12	6	6	6	6	4	4	0
644	92	Yellow	200	28	2018-07-12	6	6	6	6	0	1	0
645	93	Yellow	250	28	2018-07-12	6	6	6	6	0	1	0
646	94	Yellow	250	28	2018-07-12	6	6	6	6	3	3	0
647	95	Yellow	300	28	2018-07-12	6	6	6	6	1	0	0
648	96	Yellow	300	28	2018-07-12	6	6	6	6	3	0	0
649	73	Yellow	100	28	2018-07-13	7	7	7	7	13	5	0
650	74	Yellow	100	28	2018-07-13	7	7	7	7	1	0	0
651	75	Yellow	100	28	2018-07-13	7	7	7	7	0	1	0
652	76	Yellow	100	28	2018-07-13	7	7	7	7	6	1	0
653	77	Yellow	150	28	2018-07-13	7	7	7	7	10	0	0
654	78	Yellow	150	28	2018-07-13	7	7	7	7	2	1	0
655	79	Yellow	150	28	2018-07-13	7	7	7	7	2	0	0
656	80	Yellow	150	28	2018-07-13	7	7	7	7	3	0	0
657	81	Yellow	150	28	2018-07-13	7	7	7	7	7	14	0
658	82	Yellow	150	28	2018-07-13	7	7	7	7	1	0	1
659	83	Yellow	150	28	2018-07-13	7	7	7	7	1	0	0
660	84	Yellow	150	28	2018-07-13	7	7	7	7	0	0	0
661	85	Yellow	200	28	2018-07-13	7	7	7	7	14	10	0
662	86	Yellow	200	28	2018-07-13	7	7	7	7	2	3	0
663	87	Yellow	200	28	2018-07-13	7	7	7	7	0	1	0
664	88	Yellow	200	28	2018-07-13	7	7	7	7	1	0	0
665	89	Yellow	200	28	2018-07-13	7	7	7	7	1	3	0
666	90	Yellow	250	28	2018-07-13	7	7	7	7	0	0	0
667	91	Yellow	250	28	2018-07-13	7	7	7	7	2	0	0
668	92	Yellow	250	28	2018-07-13	7	7	7	7	2	0	0
669	93	Yellow	250	28	2018-07-13	7	7	7	7	2	1	0
670	94	Yellow	250	28	2018-07-13	7	7	7	7	4	5	0
671	95	Yellow	300	28	2018-07-13	7	7	7	7	0	0	0
672	96	Yellow	300	28	2018-07-13	7	7	7	7	5	5	0
				0
				0
				0
				0
				0
				0
				0
				0
				0
				0
				0
				0
				0
				0
				0
				0
				0
				0
				0
				0
				0
				0
				0
				0
				0
				0
				0
				0
				0
				0
				0
				0
				0
				0
				0
				0
				0
				0
				0
				0
				0
				0
				0
				0
				0
				0
				0
				0
				0
				0
				0
				0
				0
				0
				0
				0
				0
				0
				0
				0
				0
				0
				0
				0
				0
				0
				0
				0
				0
				0
				0
				0
				0
				0
				0
				0
				0
				0
				0
				0
				0
				0
				0
				0

## Sheet: Adults Raw Data (Bolognina)
Adult raw data (Bolognina)								back to Index
Id	Trap Id	Weekday	Survey date	Operator	Wild aea ♀	Wild aea ♂
99	49	Sat	2018-07-07	Rodolfo	5	0
101	50	Sat	2018-07-07	Rodolfo	9	1
100	51	Sat	2018-07-07	Rodolfo	13	0
98	53	Sat	2018-07-07	Rodolfo	12	12
107	54	Sat	2018-07-07	Rodolfo	6	0
102	55	Sat	2018-07-07	Rodolfo	5	0
103	56	Sat	2018-07-07	Rodolfo	6	4
96	57	Sat	2018-07-07	Rodolfo	3	3
97	58	Sat	2018-07-07	Rodolfo	1	0
106	58	Sat	2018-07-07	Rodolfo	5	2
105	59	Sat	2018-07-07	Rodolfo	21	5
104	60	Sat	2018-07-07	Rodolfo	0	0
72	61	Sat	2018-07-07	Giulio	0	0
73	62	Sat	2018-07-07	Giulio	1	3
74	63	Sat	2018-07-07	Giulio	5	8
75	64	Sat	2018-07-07	Giulio	0	0
76	65	Sat	2018-07-07	Giulio	8	1
77	66	Sat	2018-07-07	Giulio	19	2
78	67	Sat	2018-07-07	Giulio	0	0
79	68	Sat	2018-07-07	Giulio	0	0
80	69	Sat	2018-07-07	Giulio	8	4
81	70	Sat	2018-07-07	Giulio	1	2
82	71	Sat	2018-07-07	Giulio	3	4
83	72	Sat	2018-07-07	Giulio	0	0
54	49	Sun	2018-07-08	Giorgos	4	0
48	50	Sun	2018-07-08	Giorgos	4	0
49	51	Sun	2018-07-08	Giorgos	0	0
50	52	Sun	2018-07-08	Giorgos	1	5
51	53	Sun	2018-07-08	Giorgos	8	0
52	54	Sun	2018-07-08	Giorgos	6	6
53	55	Sun	2018-07-08	Giorgos	2	1
55	56	Sun	2018-07-08	Giorgos	2	2
56	57	Sun	2018-07-08	Giorgos	9	4
57	58	Sun	2018-07-08	Giorgos	0	0
58	59	Sun	2018-07-08	Giorgos	1	4
64	60	Sun	2018-07-08	Giorgos	22	17
59	61	Sun	2018-07-08	Romeo	2	0
60	62	Sun	2018-07-08	Romeo	12	11
61	63	Sun	2018-07-08	Romeo	0	0
62	64	Sun	2018-07-08	Romeo	1	0
63	65	Sun	2018-07-08	Romeo	0	0
65	66	Sun	2018-07-08	Romeo	5	4
66	67	Sun	2018-07-08	Romeo	15	0
67	68	Sun	2018-07-08	Romeo	0	0
68	69	Sun	2018-07-08	Romeo	3	1
69	70	Sun	2018-07-08	Romeo	2	4
70	71	Sun	2018-07-08	Romeo	21	3
71	72	Sun	2018-07-08	Romeo	39	17
144	49	Mon	2018-07-09	Albieri	0	0
145	50	Mon	2018-07-09	Albieri	4	3
146	51	Mon	2018-07-09	Albieri	0	7
147	52	Mon	2018-07-09	Albieri	11	6
148	53	Mon	2018-07-09	Albieri	1	1
149	54	Mon	2018-07-09	Albieri	4	3
150	55	Mon	2018-07-09	Albieri	5	3
151	56	Mon	2018-07-09	Albieri	0	0
152	57	Mon	2018-07-09	Albieri	4	2
153	58	Mon	2018-07-09	Albieri	0	0
154	59	Mon	2018-07-09	Albieri	6	4
155	60	Mon	2018-07-09	Albieri	0	0
156	61	Mon	2018-07-09	Edoardo	4	2
157	62	Mon	2018-07-09	Edoardo	2	0
158	63	Mon	2018-07-09	Edoardo	0	0
159	64	Mon	2018-07-09	Edoardo	0	0
160	65	Mon	2018-07-09	Edoardo	5	3
161	66	Mon	2018-07-09	Edoardo	10	8
162	67	Mon	2018-07-09	Edoardo	3	6
163	68	Mon	2018-07-09	Edoardo	3	3
164	69	Mon	2018-07-09	Edoardo	1	3
165	70	Mon	2018-07-09	Edoardo	0	1
166	71	Mon	2018-07-09	Edoardo	0	0
167	72	Mon	2018-07-09	Edoardo	7	5
262	49	Tue	2018-07-10	Giovanni	1	5
263	50	Tue	2018-07-10	Giovanni	2	8
264	51	Tue	2018-07-10	Giovanni	2	0
265	52	Tue	2018-07-10	Giovanni	4	17
266	53	Tue	2018-07-10	Giovanni	0	7
267	54	Tue	2018-07-10	Giovanni	3	8
268	55	Tue	2018-07-10	Giovanni	1	17
269	56	Tue	2018-07-10	Giovanni	2	1
270	57	Tue	2018-07-10	Giovanni	0	0
271	58	Tue	2018-07-10	Giovanni	1	3
272	59	Tue	2018-07-10	Giovanni	1	2
273	60	Tue	2018-07-10	Giovanni	4	1
274	61	Tue	2018-07-10	Giulio	19	29
275	62	Tue	2018-07-10	Giulio	3	2
276	63	Tue	2018-07-10	Giulio	0	0
277	64	Tue	2018-07-10	Giulio	2	2
278	65	Tue	2018-07-10	Giulio	0	0
279	66	Tue	2018-07-10	Giulio	3	10
280	67	Tue	2018-07-10	Giulio	0	0
281	68	Tue	2018-07-10	Giulio	11	24
282	69	Tue	2018-07-10	Giulio	17	37
283	70	Tue	2018-07-10	Giulio	7	7
284	71	Tue	2018-07-10	Giulio	5	13
285	72	Tue	2018-07-10	Giulio	9	6
334	49	Wed	2018-07-11	Luciano	4	2
335	50	Wed	2018-07-11	Luciano	4	9
336	51	Wed	2018-07-11	Luciano	0	0
337	52	Wed	2018-07-11	Luciano	3	0
338	53	Wed	2018-07-11	Luciano	5	5
339	54	Wed	2018-07-11	Luciano	7	0
340	55	Wed	2018-07-11	Luciano	4	0
341	56	Wed	2018-07-11	Luciano	4	0
342	57	Wed	2018-07-11	Luciano	3	0
343	58	Wed	2018-07-11	Luciano	4	3
344	59	Wed	2018-07-11	Luciano	3	0
345	60	Wed	2018-07-11	Luciano	3	5
346	61	Wed	2018-07-11	Edoardo	2	0
347	62	Wed	2018-07-11	Edoardo	0	0
348	63	Wed	2018-07-11	Edoardo	1	0
349	64	Wed	2018-07-11	Edoardo	0	3
350	65	Wed	2018-07-11	Edoardo	0	2
351	66	Wed	2018-07-11	Edoardo	4	8
352	67	Wed	2018-07-11	Edoardo	2	1
353	68	Wed	2018-07-11	Edoardo	11	8
354	69	Wed	2018-07-11	Edoardo	3	0
355	70	Wed	2018-07-11	Edoardo	1	2
356	71	Wed	2018-07-11	Edoardo	0	2
357	72	Wed	2018-07-11	Edoardo	6	8
406	49	Thu	2018-07-12	Marco	6	6
407	50	Thu	2018-07-12	Marco	11	7
408	51	Thu	2018-07-12	Marco	2	17
409	52	Thu	2018-07-12	Marco	1	10
410	53	Thu	2018-07-12	Marco	4	23
411	54	Thu	2018-07-12	Marco	3	2
412	55	Thu	2018-07-12	Marco	4	1
413	56	Thu	2018-07-12	Marco	2	0
414	57	Thu	2018-07-12	Marco	5	2
415	58	Thu	2018-07-12	Marco	4	3
416	59	Thu	2018-07-12	Marco	1	0
417	60	Thu	2018-07-12	Marco	2	14
418	61	Thu	2018-07-12	Giovanni	4	2
419	62	Thu	2018-07-12	Giovanni	5	4
420	63	Thu	2018-07-12	Giovanni	0	1
421	64	Thu	2018-07-12	Giovanni	5	7
422	65	Thu	2018-07-12	Giovanni	0	0
423	66	Thu	2018-07-12	Giovanni	16	4
424	67	Thu	2018-07-12	Giovanni	6	0
425	68	Thu	2018-07-12	Giovanni	7	11
426	69	Thu	2018-07-12	Giovanni	7	15
427	70	Thu	2018-07-12	Giovanni	8	14
428	71	Thu	2018-07-12	Giovanni	6	8
429	72	Thu	2018-07-12	Giovanni	8	15
490	49	Fri	2018-07-13	Edoardo	14	21
480	50	Fri	2018-07-13	Edoardo	12	7
481	51	Fri	2018-07-13	Edoardo	20	28
482	52	Fri	2018-07-13	Edoardo	4	2
483	53	Fri	2018-07-13	Edoardo	5	10
484	54	Fri	2018-07-13	Edoardo	7	2
485	55	Fri	2018-07-13	Edoardo	4	3
486	56	Fri	2018-07-13	Edoardo	3	5
487	57	Fri	2018-07-13	Edoardo	7	0
488	58	Fri	2018-07-13	Edoardo	0	0
489	59	Fri	2018-07-13	Edoardo	8	0
491	60	Fri	2018-07-13	Edoardo	3	6
492	61	Fri	2018-07-13	Albieri	17	11
493	62	Fri	2018-07-13	Albieri	2	0
494	63	Fri	2018-07-13	Albieri	0	0
495	64	Fri	2018-07-13	Albieri	4	2
496	65	Fri	2018-07-13	Albieri	0	0
497	66	Fri	2018-07-13	Albieri	3	11
498	67	Fri	2018-07-13	Albieri	9	5
499	68	Fri	2018-07-13	Albieri	4	4
500	69	Fri	2018-07-13	Albieri	7	0
501	70	Fri	2018-07-13	Albieri	5	3
502	71	Fri	2018-07-13	Albieri	3	0
503	72	Fri	2018-07-13	Albieri	9	7

## Sheet: MDD
Mean Distance Dispersed (MDD)										back to Index
The understanding of sterile male dispersal, estimated by means of MRR methods, is of paramount importance in SIT programs for determining the optimal density of release sites. The mean dispersal distance MDD is a simple estimation method calculated as: Σ ni di / Σ ni where ni is the number of insects in trap i and di is the distance between trap i and the point of release.
			Violet	Green
		Yellow aea ♂	Violet aeg ♂	Green aea ♂	Pink aea ♂	Mean	SD	SD/2
	1	66.6667	100	139.362	125	107.757	31.8578	15.9289
	2	113.636	200	50	90.4762	113.528	63.363	31.6815
	3	160	0	150	85.7143	98.9286	73.71	36.855
	4	83.3333	100	100	100	95.8333	8.33333	4.16667
	5	166.667	0	0	100	66.6667	81.6497	40.8248
	6	0	250	62.5	95.4545	101.989	106.319	53.1594
	7	150	0	0	0	37.5	75	37.5
	8	0	0	0	0	0	0	0
	9	0	0	0	0	0	0	0
	10	0	0	0	0	0	0	0
	11	0	0	0	0	0	0	0
	12	0	0	0	0	0	0	0
	13	0	0	0	0	0	0	0
	14	0	0	0	0	0	0	0
	15	0	0	0	0	0	0	0
MDD	Σ ni di / Σ ni	110.938	138.889	122.892	97.1831	117.475	17.7238	8.86188
	DMA = ∑da(1 : n)/n		225

## Sheet: MDTc
Mean Distance Traveled (MDT) and Flight Range (FR)									back to Index
The dispersal pattern of mosquitoes released can be summarized by the mean distance traveled (MDT), the maximum distance traveled (MAX), and the flight range (FR). The MDT of mosquito males can be measured by drawing annuli 50m apart (depending to the dimension of the trial area) around the release site and applying a correction factor (CF) to account for unequal trap densities in the calculation…
										(1) CF = aa × tt ÷ at
										(2) ER = fa × CF ÷ nta
										(3) MDT = ∑(ER × d) ÷ ER total
	Ring	Ring area	# traps per ring	Correction Factor (CF)	Estimated recaptures (ER)	Distance	MDT (ER * Median dist. an.)
	50	7853.98	38	10.5	4.07566	25	101.891
	100	23561.9	141	31.5	3.46277	75	259.707
	150	39269.9	153	52.5	4.71814	125	589.767
	200	54977.9	116	73.5	1.42565	175	249.488
	250	70685.8	91	94.5	1.55769	225	350.481
	300	86393.8	71	115.5	1.62676	275	447.359
	350	102102	40	136.5	0	325	0
	400	117810	22	157.5	0	375	0
	Total	502655	672		16.8667		MDT =
	tt (total # traps)	672
	at (total area)	502655
	Total # of catches per ring
	Ring	Sum Yellow aea ♂	Sum Violet aea ♂	Sum Green aea ♂	Sum Pink aeg ♂	Mean 4 releases
	50	13	0	17	29	14.75	17
	100	6	7	24	25	15.5
	150	6	0	37	12	13.75
	200	7	0	0	2	2.25
	250	0	1	2	3	1.5
	300	0	1	3	0	1
	350	0	0	0	0	0
	400	0	0	0	0	0
	Total	32	9	83	71	48.75
	Mean # of catches per trap
	Ring	Ẋ yel♂/ trap	Ẋ Violet ♂/ trap	Ẋ green ♂/ trap	Ẋ pink ♂ / trap	Ẋ mark♂/trap 4 rel.	# traps Yellow	# traps Violet	# traps Green	# traps Pink	Correction factor
	50	1.08333	0	2.125	3.22222	1.40476	12	9	8	9	10.5
	100	0.24	0.175	0.510638	0.862069	0.492063	25	40	47	29	31.5
	150	0.122449	0	1.12121	0.272727	0.261905	49	27	33	44	52.5
	200	0.212121	0	0	0.0384615	0.0306122	33	16	15	52	73.5
	250	0	0.0588235	0.1	0.125	0.015873	49	17	20	24	94.5
	300	0	0.0416667	0.130435	0	0.00865801	16	24	23	8	115.5
	350	0	0		0	0	3	22	0	2	136.5
	400		0	0		0	0	13	9	0	157.5
	Corrected mean catches per trap (fa)																					FR	930.59	35182.3			FR	38.8804	162.119			FR	20115.1	6.63527e+06			FR	1019.27	219176
	Ring	Distance	Ẋ yel♂/ trap	Ẋ red♂/ trap	Ẋ blue♂/ trap	Ẋ pink ♂ / trap	Ẋ mark♂/trap 4 rel.														Cum ER	Log(d)	50% frec max	90% frec max		Cum ER	Log(d)	50% frec max	90% frec max		Cum ER	Log(d)	50% frec max	90% frec max		Cum ER	Log(d)	50% frec max	90% frec max
	50	25	11.375	0	22.3125	33.8333	16.8802														11.375	1.39794	20.4772	36.859		0	1.39794	7.94191	14.2954		22.3125	1.39794	60.8882	109.599		33.8333	1.39794	44.9731	80.9515
	100	75	7.56	5.5125	16.0851	27.1552	14.0782														18.935	1.87506				5.5125	1.87506				38.3976	1.87506				60.9885	1.87506
	150	125	6.42857	0	58.8636	14.3182	19.9026														25.3636	2.09691				5.5125	2.09691				97.2612	2.09691				75.3067	2.09691
	200	175	15.5909	0	0	2.82692	4.60446														40.9545	2.24304				5.5125	2.24304				97.2612	2.24304				78.1336	2.24304
	250	225	0	5.55882	9.45	11.8125	6.70533														40.9545	2.35218				11.0713	2.35218				106.711	2.35218				89.9461	2.35218
	300	275	0	4.8125	15.0652	0	4.96943														40.9545	2.43933				15.8838	2.43933				121.776	2.43933				89.9461	2.43933
	350	325	0	0		0	0
	400	375		0	0		0														40.9545	2.57403				15.8838	2.57403				121.776	2.57403				89.9461	2.57403
	Total		40.9545	15.8838	121.776	89.9461	67.1402
	ER × d
	Ring	Distance	Yellow	Violet	Green	Pink	Mean 4 releases	SD
	50	25	284.375	0	557.812	845.833	422.005	362.907
	100	75	567	413.437	1206.38	2036.64	1055.86	738.529
	150	125	803.571	0	7357.95	1789.77	2487.82	3328.23
	200	175	2728.41	0	0	494.712	805.78	1302.8
	250	225	0	1250.74	2126.25	2657.81	1508.7	1161.11													Inferiore 95.0%	Superiore 95.0%
	300	275	0	1323.44	4142.93	0	1366.59	1953.21													0.893512	1.22338
	350	325	0	0	0	0	0	0
	400	375	0	0	0	0	0	0													0.0585333	0.0784126
	MDT		107.03	188.091	126.39	86.994	127.126	43.7102
	MDT from mean recaptures
	Cum ER	Log(d)	50% frec max	90% frec max
	16.8802	1.39794	33.5701	60.4262
	30.9584	1.87506
	50.861	2.09691
	55.4655	2.24304	FR50	63.3349
	62.1708	2.35218	FR90	210.642
	67.1402	2.43933
	67.1402	2.57403
	MDT from release 1 (yellow)
	Cum ER	Log(d)	50% frec max	90% frec max
	11.375	1.39794	20.4772	36.859
	18.935	1.87506
	25.3636	2.09691
	40.9545	2.24304	FR50	63.9562
	40.9545	2.35218	FR90	173.496
	40.9545	2.43933
	40.9545	2.57403
	MDT from release 2 (violet)
	Cum ER	Log(d)	50% frec max	90% frec max
	0	1.39794	7.94191	14.2954
	5.5125	1.87506
	5.5125	2.09691
	5.5125	2.24304	FR50	128.644
	11.0713	2.35218	FR90	312.017
	15.8838	2.43933
	15.8838	2.57403
	MDT from release 3 (green)
	Cum ER	Log(d)	50% frec max	90% frec max
	22.3125	1.39794	60.8882	109.599
	38.3976	1.87506
	97.2612	2.09691
	97.2612	2.24304	FR50	77.4593
	106.711	2.35218	FR90	213.463
	121.776	2.43933
	121.776	2.57403
	MDT from release 4 (pink)
	Cum ER	Log(d)	50% frec max	90% frec max
	33.8333	1.39794	44.9731	80.9515
	60.9885	1.87506
	75.3067	2.09691
	78.1336	2.24304	FR50	39.5911
	89.9461	2.35218	FR90	167.959
	89.9461	2.43933
	89.9461	2.57403

## Sheet: Diffusion
Diffusion coefficient and diffusion time													back to Index
The diffusion equations are based on random flight of insects. The diffusion coefficient D is a characteristics of species' dispersal behaviors for that location, season and weather conditions. D can be estimated as MSD/4t, where MSD is the mean square displacement of released individuals at time t. D=(Σ(N) di2 /N)/4t Inverting the formula, we estimate the time it will take considering the averag…
	Total # of catches per ring							Frequence of catches x distance potence
	Ring	Sum Yellow aea ♂	Sum Violet aea ♂	Sum green aea ♂	Sum Pink aea ♂	Sum all colours	d^2	Yellow	Violet	Green	Pink
	50	13	0	17	29	59	2500	32500	0	42500	72500
	100	6	7	24	25	62	10000	60000	70000	240000	250000
	150	6	0	37	12	55	22500	135000	0	832500	270000
	200	7	0	0	2	9	40000	280000	0	0	80000
	250	0	1	2	3	6	62500	0	62500	125000	187500
	300	0	1	3	0	4	90000	0	90000	270000	0
	400	0	0	0	0	0	160000	0	0	0	0
	Total	32	9	83	71	195	387500	507500	222500	1510000	860000
	Max Time	7	6	6	6
	4 x t	28	24	24	24
	Diffusion coefficient		Yellow	Violet	Green	Pink	Mean	SD
	D=(Σ(N) di2 /N)/4t		566.406	1030.09	758.032	504.695	714.806	236.251
	714.806
	Diffusion time		Yellow	Violet	Green	Pink	Mean	SD
	td=(Σ(N) di2 /N)/4D		7	6	6	6	6.25	0.5

## Sheet: Recapture time
Recapture time													back to Index
Etichette di riga	Somma di Yellow aea ♂		Etichette di riga	Somma di Violet aea ♂		Etichette di riga	Somma di Green aea ♂		Etichette di riga	Somma di Pink aea ♂
1	9		1	3		1	47		1	14
2	11		2	2		2	13		2	21
3	5		3	0		3	17		3	21
4	3		4	3		4	2		4	2
5	3		5	0		5	0		5	2
6	0		6	1		6	4		6	11
7	1		7	0		7	0		7	0
(vuoto)			(vuoto)			(vuoto)			(vuoto)
Totale complessivo	32		Totale complessivo	9		Totale complessivo	83		Totale complessivo	71

[truncated: 9 more sheets: PDS-SR, Lincoln index, mean angle of dispersion, Dispersal Plot, Foglio1,  rate Ms_Mw , Ovitrap Competitiveness, BGS, Male Residual Fertlity]
