# Supplementary material for: Field Performance Assessment of Irradiated Aedes albopictus Males Through Mark–Release–Recapture Trials With Multiple Release Points
Source: Front Bioeng Biotechnol. 2022 Jul 19;10:876677. doi: 10.3389/fbioe.2022.876677 (PMC9344911; doi:10.3389/fbioe.2022.876677)
Supplement: Supplementary file 4 [file DataSheet2.xlsx]

## Sheet: Adults Raw Data (Bolognina)
Adult raw data (Bolognina)								back to Index
Id	Trap Id	Weekday	Survey date	Operator	Wild aea ♀	Wild aea ♂
49	49	2018-08-04	Sat	Rodolfo	6	3
50	50	2018-08-04	Sat	Rodolfo	5	5
51	51	2018-08-04	Sat	Rodolfo	11	6
52	52	2018-08-04	Sat	Rodolfo	3	3
53	53	2018-08-04	Sat	Rodolfo	3	13
54	54	2018-08-04	Sat	Rodolfo	3	4
55	55	2018-08-04	Sat	Rodolfo	8	8
56	56	2018-08-04	Sat	Rodolfo	6	20
57	57	2018-08-04	Sat	Rodolfo	1	6
58	58	2018-08-04	Sat	Rodolfo	2	3
59	59	2018-08-04	Sat	Rodolfo	5	7
60	60	2018-08-04	Sat	Rodolfo	0	4
61	61	2018-08-04	Sat	Giulio	15	18
62	62	2018-08-04	Sat	Giulio	0	0
63	63	2018-08-04	Sat	Giulio	31	57
64	64	2018-08-04	Sat	Giulio	12	47
65	65	2018-08-04	Sat	Giulio	24	28
66	66	2018-08-04	Sat	Giulio	48	15
67	67	2018-08-04	Sat	Giulio	19	12
68	68	2018-08-04	Sat	Giulio	7	7
69	69	2018-08-04	Sat	Giulio	47	6
70	70	2018-08-04	Sat	Giulio	45	24
71	71	2018-08-04	Sat	Giulio	22	22
72	72	2018-08-04	Sat	Giulio	8	21
121	49	2018-08-05	Sun	Romeo	0	0
122	50	2018-08-05	Sun	Romeo	9	5
123	51	2018-08-05	Sun	Romeo	12	4
124	52	2018-08-05	Sun	Romeo	0	4
125	53	2018-08-05	Sun	Romeo	2	0
126	54	2018-08-05	Sun	Romeo	10	11
127	55	2018-08-05	Sun	Romeo	9	10
128	56	2018-08-05	Sun	Romeo	5	0
129	57	2018-08-05	Sun	Romeo	4	11
130	58	2018-08-05	Sun	Romeo	2	0
131	59	2018-08-05	Sun	Romeo	15	13
132	60	2018-08-05	Sun	Romeo	2	2
133	61	2018-08-05	Sun	Arianna	10	14
134	62	2018-08-05	Sun	Arianna	3	1
135	63	2018-08-05	Sun	Arianna	0	0
136	64	2018-08-05	Sun	Arianna	5	5
137	65	2018-08-05	Sun	Arianna	0	0
138	66	2018-08-05	Sun	Arianna	0	0
139	67	2018-08-05	Sun	Arianna	0	0
140	68	2018-08-05	Sun	Arianna	8	11
141	69	2018-08-05	Sun	Arianna	0	0
142	70	2018-08-05	Sun	Arianna	8	6
143	71	2018-08-05	Sun	Arianna	9	14
144	72	2018-08-05	Sun	Arianna	0	0
193	49	2018-08-06	Mon	Marco	6	6
194	50	2018-08-06	Mon	Marco	10	12
195	51	2018-08-06	Mon	Marco	1	6
196	52	2018-08-06	Mon	Marco	1	0
197	53	2018-08-06	Mon	Marco	0	0
198	54	2018-08-06	Mon	Marco	0	8
199	55	2018-08-06	Mon	Marco	5	31
200	56	2018-08-06	Mon	Marco	3	5
201	57	2018-08-06	Mon	Marco	0	4
202	58	2018-08-06	Mon	Marco	0	5
203	59	2018-08-06	Mon	Marco	0	0
204	60	2018-08-06	Mon	Marco	0	0
207	61	2018-08-06	Mon	Giovanni	7	8
206	62	2018-08-06	Mon	Giovanni	0	0
205	63	2018-08-06	Mon	Giovanni	3	1
208	64	2018-08-06	Mon	Giovanni	1	5
209	65	2018-08-06	Mon	Giovanni	3	12
210	66	2018-08-06	Mon	Giovanni	3	10
211	67	2018-08-06	Mon	Giovanni	0	14
212	68	2018-08-06	Mon	Giovanni	2	37
213	69	2018-08-06	Mon	Giovanni	1	18
214	70	2018-08-06	Mon	Giovanni	0	0
215	71	2018-08-06	Mon	Giovanni	0	0
216	72	2018-08-06	Mon	Giovanni	2	13
265	49	2018-08-07	Tue	Luciano	3	0
266	50	2018-08-07	Tue	Luciano	6	1
267	51	2018-08-07	Tue	Luciano	1	2
268	52	2018-08-07	Tue	Luciano	1	0
269	53	2018-08-07	Tue	Luciano	4	0
270	54	2018-08-07	Tue	Luciano	0	1
271	55	2018-08-07	Tue	Luciano	6	12
272	56	2018-08-07	Tue	Luciano	3	2
273	57	2018-08-07	Tue	Luciano	0	3
274	58	2018-08-07	Tue	Luciano	0	0
275	59	2018-08-07	Tue	Luciano	1	0
276	60	2018-08-07	Tue	Luciano	5	8
277	61	2018-08-07	Tue	Sami	0	0
278	62	2018-08-07	Tue	Sami	0	1
279	63	2018-08-07	Tue	Sami	0	0
280	64	2018-08-07	Tue	Sami	0	0
281	65	2018-08-07	Tue	Sami	3	0
282	66	2018-08-07	Tue	Sami	0	0
283	67	2018-08-07	Tue	Sami	0	0
284	68	2018-08-07	Tue	Sami	3	0
285	69	2018-08-07	Tue	Sami	6	5
286	70	2018-08-07	Tue	Sami	4	6
287	71	2018-08-07	Tue	Sami	0	1
288	72	2018-08-07	Tue	Sami	7	5
337	49	2018-08-08	Wed	Fabrizio	5	6
338	50	2018-08-08	Wed	Fabrizio	10	7
339	51	2018-08-08	Wed	Fabrizio	8	27
340	52	2018-08-08	Wed	Fabrizio	2	1
341	53	2018-08-08	Wed	Fabrizio	1	3
342	54	2018-08-08	Wed	Fabrizio	2	5
343	55	2018-08-08	Wed	Fabrizio	1	4
344	56	2018-08-08	Wed	Fabrizio	0	6
345	57	2018-08-08	Wed	Fabrizio	2	9
346	58	2018-08-08	Wed	Fabrizio	3	9
347	59	2018-08-08	Wed	Fabrizio	1	1
348	60	2018-08-08	Wed	Fabrizio	0	0
349	61	2018-08-08	Wed	Albieri	1	0
350	62	2018-08-08	Wed	Albieri	0	0
351	63	2018-08-08	Wed	Albieri	0	0
352	64	2018-08-08	Wed	Albieri	0	0
353	65	2018-08-08	Wed	Albieri	1	0
354	66	2018-08-08	Wed	Albieri	10	14
355	67	2018-08-08	Wed	Albieri	1	0
356	68	2018-08-08	Wed	Albieri	2	2
357	69	2018-08-08	Wed	Albieri	0	0
358	70	2018-08-08	Wed	Albieri	3	7
359	71	2018-08-08	Wed	Albieri	0	1
360	72	2018-08-08	Wed	Albieri	4	8
409	49	2018-08-09	Thu	Giovanni	6	11
410	50	2018-08-09	Thu	Giovanni	7	10
411	51	2018-08-09	Thu	Giovanni	4	15
412	52	2018-08-09	Thu	Giovanni	3	1
413	53	2018-08-09	Thu	Giovanni	2	1
414	54	2018-08-09	Thu	Giovanni	4	22
415	55	2018-08-09	Thu	Giovanni	13	9
416	56	2018-08-09	Thu	Giovanni	2	12
417	57	2018-08-09	Thu	Giovanni	1	2
418	58	2018-08-09	Thu	Giovanni	9	3
419	59	2018-08-09	Thu	Giovanni	6	9
420	60	2018-08-09	Thu	Giovanni	4	4
421	61	2018-08-09	Thu	Marco	0	0
422	62	2018-08-09	Thu	Marco	4	6
423	63	2018-08-09	Thu	Marco	1	14
424	64	2018-08-09	Thu	Marco	2	4
425	65	2018-08-09	Thu	Marco	3	5
426	66	2018-08-09	Thu	Marco	0	5
427	67	2018-08-09	Thu	Marco	1	0
428	68	2018-08-09	Thu	Marco	1	1
429	69	2018-08-09	Thu	Marco	7	18
430	70	2018-08-09	Thu	Marco	0	0
431	71	2018-08-09	Thu	Marco	0	0
432	72	2018-08-09	Thu	Marco	0	0
481	49	2018-08-10	Fri	Roberta	9	0
482	50	2018-08-10	Fri	Roberta	0	2
483	51	2018-08-10	Fri	Roberta	3	0
484	52	2018-08-10	Fri	Roberta	1	0
485	53	2018-08-10	Fri	Roberta	3	0
486	54	2018-08-10	Fri	Roberta	1	1
487	55	2018-08-10	Fri	Roberta	5	0
488	56	2018-08-10	Fri	Roberta	5	3
489	57	2018-08-10	Fri	Roberta	7	3
490	58	2018-08-10	Fri	Roberta	1	0
491	59	2018-08-10	Fri	Roberta	4	0
492	60	2018-08-10	Fri	Roberta	0	1
493	61	2018-08-10	Fri	Rodolfo	2	5
494	62	2018-08-10	Fri	Rodolfo	1	2
495	63	2018-08-10	Fri	Rodolfo	2	1
496	64	2018-08-10	Fri	Rodolfo	10	1
497	65	2018-08-10	Fri	Rodolfo	0	2
498	66	2018-08-10	Fri	Rodolfo	8	15
499	67	2018-08-10	Fri	Rodolfo	5	6
500	68	2018-08-10	Fri	Rodolfo	8	19
501	69	2018-08-10	Fri	Rodolfo	21	7
502	70	2018-08-10	Fri	Rodolfo	4	6
503	71	2018-08-10	Fri	Rodolfo	1	0
504	72	2018-08-10	Fri	Rodolfo	0	0

## Sheet: Index
	Index				NOTE: to update the analysis sheets after modifying the dataset click ALT F5
	Sheet name	Content
	Results	Summary of results
	Formulas	Formulas with references
	Adults Raw Data	Data-set of adult monitoring without calculations
	Adult traps and rings	Distribution of the adult traps
		Correspondence and location of the traps in the rings
		Concentric rings area
	MDD	MDD: mean dispersal distance
	MDTc	MDT: mean distance travelled
		FR: Flight Range
	Diffusion	Dynamic table as a function of time
		Diffusion coefficient
		Diffusion time
	Recapture time	Collected period of BG-sentinel
	PDS - SR	Dynamic table as a function of time
		PDS: Probability of daily survival
		ALE: Average life expectancy
		Recapture rate
		Survival Rate
	Lincoln index	Lincoln index N=(R*n)/m
		Male/ha
		Male/house
		Male/Inhabitant
	Mean angle of dispersion	Length of mean vector
		Angular deviation
		Estimate of mean angle
	Dispersion plot	Male Dispersion Plot
	Rate Ms_Mw by sex-ratio	Estimation of the Sterile/wild male ratio in the field by the female / male ratio
	Taylor’s power law	Minimum sample unit size for monitoring
	SIT efficacy evaluation	The percentage of decreased egg density (D)
		Induced eggs sterility (S)
	Competitiveness	Fried Index = W/S * [(PW – Ps) / (Ps-PRS)]
		CIS Index = W/S * [(PW - PS) / PS
	Egg density	Table of Egg density

## Sheet: Formulas
Formulas used in the analysis						back to Index
Reference	Parameter		Formula		description
4	MDD	Mean distance dispersed	Σ ni di / Σ ni		ni = number of insects in trap i
					di = Distancia del punto central de la tampa i
2	MDT	Mean distances travelled	MDT = ∑(ER × DMA) ÷ ER total
	ER	Expected recapture	ER = fa × CF ÷ nta		ER = is the number of recaptures that could be expected in case of the number of trap were the same in all sectors
					fa = frecuencia recaptura en un anillo
	CF		CF = aa × tt ÷ at		factor para corrección de diferencia de densidad de trampas
					aa = área del anillo
	d	Annulus distance	d= (inner radius+outer radius)/2
2	FR	Flight range			FR is estimated from the linear regression of the cumulative ERs from each annulus (x axis) on the log10 (annulus median distance + 1).
					The FR50 and FR90 are calculated from the equation of the regression line as the value of y at 50% and 90%, respectively, of the largest value of x.
					FR 50 = Mediante la ecuación de la línea de regresión, valor de y para el 50% del valor más grande de x
					FR 90 = Mediante la ecuación de la línea de regresión, valor de y para el 90% del valor más grande de x
4	D	Diffussion coefficient	D=(Σ(N) di2 /N)/4t		di = the distance that the ith insect has gone in a given time, t
					N = número de insectos en la muestra
4	t	Diffussion time	t=(Σ(N) di2 /N)/4D		di = the distance that the ith insect has gone in a given time, t
					D = Diffussion coefficient
					N = número de insectos en la muestra
2	PDS	Probability of daily survival	PDS = Exp (regresion (log ic) / t)		Estimated by regressing log10 (x+1) of the number of recaptures against day of recapture, where:
					PDS is the antilog of the slope of the regression
					log ic = transform. log del número de individuos capturados por día
					t = día de recaptura
					No hicimos la transformación x+1 porque solo se observó un 0 y fue preferible eliminarlo, according con 3
1, 2	ALE	Average life expectancy	ALE = 1/ -loge PDS		The mean life expectancy would be the number of days of mosquitoes survival, considering the calculated PDS 1
7	𝜭	Recapture rate	Θ=ea/(N + ea)		a and b = the regression coefficients of the linear regression of the log-transformed captures as a function of time
					N = number of individuals released
					d = number of days after release
7	S	Survival rate	S = eb/(1-Θ )1/day
4	N	Size of wild population	N= (R x n)/m		N: Tamaño numérico de la poblacion salvaje
					R: Total de mosquitos liberados
					n: Total de mosquitos capturados
					m: Total de mosquitos marcados capturados
8		Direction of dispersion
9		Taylor’s power law	N = [Zα/2/ D]2 * a * mb-2		Z: Standard Normal Distribution Value for a given probability
			s2 = a * m b		D: the monitoring precision level required.
10	D	Percentage of decreased egg density	D = (ES – EW) / EW		ES: mean number sterile eggs per ovitrap per week
					EW: mean number fertile eggs per ovitrap per week
10	S	Induced sterility	S = 1– (Ps / Pw)		S: percentage of induced eggs sterility
					PS: egg hatch in competitive matings
					PW: egg hatch in normal matings ♂n x ♀n
10	c	Fried Competitiveness Index	F = W/S * [(PW – Ps) / (Ps-PRS)]		W: catches of wild males
					S: catches of sterile males
					PW: egg hatch in normal matings ♂n x ♀n
					PS: egg hatch in competitive matings
					Prs: : egg hatch in sterile matings ♂s x ♀n
10	CIS	Competitiveness Index	CIS Index = W/S * [(PW - PS) / PS
		References
1		A review on the ecological determinants…			Rafael Maciel-de-Freitas
2		Aedes aegypti survival and dispersal…			Muir & Kay
3		Dealing with the log of zero in regression mod…			Christophe Bellégo
4		Guidelines for the Use of Mathematics in Opera…			Barclay, Enkerlin, et al
5		Guidelines for mark-release-recapture procedures of aedes			Bouyer, Ballestrino, et al
6		The flight range of Culicoides mississippiensis…			Lillie TH, Marquardt WC, Jones RH,
7		Dispersal and Survival of Aedes albopictus			Bellini et al
8		Biostatistical Analysis, 4th ed. Prentice Hall,			Zar, J. H. 1999.
9		Sampling and analysis of insect populations			Kuno 1991
10		Pilot field trials with Aedes albopictus irradiated sterile males in Italian urban areas.			Bellini et al

## Sheet: Results MRR2 Caselle
	Summary of results									back to Index
			Yellow	Violet	Green	Pink	Mean	SD
	MDD: Mean distance dispersed (m)		133.333	154.167	136.538	180.769	151.202	21.7357
	c-MDT: Corrected mean distance traveled (m)		111.036	156.934	127.627	219.207	153.701	47.6154
	FR50 Flight range 50 (m)		68.4959	100.241	81.9303	156.36	101.108
	FR90 Flight range 90 (m)		121.364	276.6	167.618	345.22	263.278
	Diffussion time (days)		7	7	7	6	6.75	0.5
	Diffussion coefficient		654.762	1078.87	738.324	1658.65	1032.65	455.867
	t - MAX (days)		7	7	7	6
	Probability of daily survival (PDS)		0.870551	0.779016	0.67269	0.825179	0.786859	0.0847916
	Average life expectancy (days)		7.21348	4.00442	2.52225	5.20413	4.73607	1.98267
	Survival rate (linear correction)		0.872824	0.782496	0.680034	0.828338	0.702598	0.0964586
	Recapture rate per 10000 mq released		0.00260434	0.00444796	0.0107998	0.00381443	0.0245238	0.00429943
	Lincoln index after 2 days N=(R*n)/m		510717	256161	510717	765273	510717	207844
	Wild ♂/ ha		31919.8	16010	31919.8	47829.6	31919.8	12990.3
	Wild ♂/ house		4255.97	2134.67	4255.97	6377.28	4255.97	1732.04
	Wild ♂/ person		1063.99	533.668	1063.99	1594.32	1063.99	433.009
	Lincoln Index compensated for daily survival and modified for low		228119	143754	45156	172380	147352	76608.8
	Wild ♂/ ha		14257.5	8984.61	2822.25	10773.7	9209.51	4788.05
	Wild ♂/ house		1900.99	1197.95	376.3	1436.5	1227.93	638.407
	Wild ♂/ person		475.249	299.487	94.0749	359.124	306.984	159.602
	Mean angle of dispersion
	length of mean vector		0.647842	0.24145	0.298619	0.260664	0.362144	0.191941
	Angular deviation		48.0846	70.5716	67.8601	69.6721	64.0471	10.7012
	Estimate of mean angle		111.16	117.798	137.078	192.476	139.628	36.9072

## Sheet: Adult traps and rings
Description of adult traps and rings											back to Index
	Size of rings
	Ring ID	Radius	Ring area	Rate of ring area compared to total area	Correction factor
	1	50	7853.98	0.015625	1.5
	2	100	23561.9	0.046875	4.5
	3	150	39269.9	0.078125	7.5
	4	200	54977.9	0.109375	10.5
	5	250	70685.8	0.140625	13.5
	6	300	86393.8	0.171875	16.5
	7	350	102102	0.203125	19.5
	8	400	117810	0.234375	22.5
	Total surveyed area within rings		502655
	# rings		8
	Total # traps		96
	Date of releases:
	Release	Day	Dye colour	# mosquitoes
	1	2018-08-03	Yellow	1604.35
	2	2018-08-03	Violet	1604.35
	3	2018-08-03	Green	1604.35
	4	2018-08-03	Pink	1604.35

## Sheet: Adults Raw Data
Adult raw data																			back to Index
Id	Trap Id	Block	Distance (m)	Weekday	Survey date	Days since R1	Days since R2	Days since R3	Days since R4	Wild aea ♀	Wild aea ♂	Yellow aea ♂	Violet aea ♂	Green aea ♂	Pink aea ♂	Wild aea ♀2	Wild aea ♂2
1	1	Green	200	Sat	2018-08-04	1	1	1	1	4	24			4
2	2	Green	200	Sat	2018-08-04	1	1	1	1	0	1			0
3	3	Green	200	Sat	2018-08-04	1	1	1	1	0	1			0
4	4	Green	100	Sat	2018-08-04	1	1	1	1	2	7			0
5	5	Green	150	Sat	2018-08-04	1	1	1	1	1	3			2
6	6	Green	100	Sat	2018-08-04	1	1	1	1	3	0			0
7	7	Green	100	Sat	2018-08-04	1	1	1	1	0	1			0
8	8	Green	50	Sat	2018-08-04	1	1	1	1	10	10			1
9	9	Green	150	Sat	2018-08-04	1	1	1	1	15	12			0
10	10	Green	100	Sat	2018-08-04	1	1	1	1	1	0			0
11	11	Green	200	Sat	2018-08-04	1	1	1	1	6	5			0
12	12	Green	200	Sat	2018-08-04	1	1	1	1	3	0			0
13	13	Green	300	Sat	2018-08-04	1	1	1	1	0	1			0
14	14	Green	400	Sat	2018-08-04	1	1	1	1	1	0			0
15	15	Green	400	Sat	2018-08-04	1	1	1	1	0	5			0
16	16	Green	400	Sat	2018-08-04	1	1	1	1	6	2			0
17	17	Green	400	Sat	2018-08-04	1	1	1	1	2	4			0
18	18	Green	400	Sat	2018-08-04	1	1	1	1	2	0			0
19	19	Green	400	Sat	2018-08-04	1	1	1	1	2	3			0
20	20	Green	400	Sat	2018-08-04	1	1	1	1	1	1			0
21	21	Green	350	Sat	2018-08-04	1	1	1	1	0	0			0
22	22	Green	300	Sat	2018-08-04	1	1	1	1	0	0			0
23	23	Green	250	Sat	2018-08-04	1	1	1	1	1	0			0
24	24	Green	300	Sat	2018-08-04	1	1	1	1	0	0			0
25	25	Green	200	Sun	2018-08-05	2	2	2	2	4	4			0
26	26	Green	150	Sun	2018-08-05	2	2	2	2	20	32			0
27	27	Green	100	Sun	2018-08-05	2	2	2	2	2	11			0
28	28	Green	50	Sun	2018-08-05	2	2	2	2	2	11			1
29	29	Green	100	Sun	2018-08-05	2	2	2	2	12	27			1
30	30	Green	150	Sun	2018-08-05	2	2	2	2	5	15			3
31	31	Green	150	Sun	2018-08-05	2	2	2	2	3	19			0
32	32	Green	250	Sun	2018-08-05	2	2	2	2	2	1			0
33	33	Green	200	Sun	2018-08-05	2	2	2	2	0	0			0
34	34	Green	100	Sun	2018-08-05	2	2	2	2	2	12			0
35	35	Green	50	Sun	2018-08-05	2	2	2	2	3	7			0
36	36	Green	200	Sun	2018-08-05	2	2	2	2	3	7			0
37	37	Green	250	Sun	2018-08-05	2	2	2	2	0	0			0
38	38	Green	300	Sun	2018-08-05	2	2	2	2	5	4			0
39	39	Green	400	Sun	2018-08-05	2	2	2	2	0	2			0
40	40	Green	400	Sun	2018-08-05	2	2	2	2	1	0			0
41	41	Green	400	Sun	2018-08-05	2	2	2	2	2	0			0
42	42	Green	400	Sun	2018-08-05	2	2	2	2	1	0			0
43	43	Green	400	Sun	2018-08-05	2	2	2	2	0	0			0
44	44	Green	400	Sun	2018-08-05	2	2	2	2	2	0			0
45	45	Green	350	Sun	2018-08-05	2	2	2	2	1	1			0
46	46	Green	300	Sun	2018-08-05	2	2	2	2	1	0			0
47	47	Green	300	Sun	2018-08-05	2	2	2	2	0	0			0
48	48	Green	200	Sun	2018-08-05	2	2	2	2	0	5			0
49	49	Green	150	Mon	2018-08-06	3	3	3	3	0	1			0
50	50	Green	150	Mon	2018-08-06	3	3	3	3	3	8			0
51	51	Green	100	Mon	2018-08-06	3	3	3	3	5	3			1
52	52	Green	50	Mon	2018-08-06	3	3	3	3	1	11			0
53	53	Green	100	Mon	2018-08-06	3	3	3	3	2	8			1
54	54	Green	150	Mon	2018-08-06	3	3	3	3	0	6			3
55	55	Green	150	Mon	2018-08-06	3	3	3	3	1	2			0
56	56	Green	200	Mon	2018-08-06	3	3	3	3	0	0			0
57	57	Green	100	Mon	2018-08-06	3	3	3	3	5	10			0
58	58	Green	100	Mon	2018-08-06	3	3	3	3	10	14			2
59	59	Green	150	Mon	2018-08-06	3	3	3	3	1	3			0
60	60	Green	200	Mon	2018-08-06	3	3	3	3	0	4			1
61	61	Green	300	Mon	2018-08-06	3	3	3	3	0	4			0
62	62	Green	350	Mon	2018-08-06	3	3	3	3	1	0			0
63	63	Green	400	Mon	2018-08-06	3	3	3	3	1	7			0
64	64	Green	400	Mon	2018-08-06	3	3	3	3	1	0			0
65	65	Green	400	Mon	2018-08-06	3	3	3	3	0	1			0
66	66	Green	400	Mon	2018-08-06	3	3	3	3	0	0			0
67	67	Green	400	Mon	2018-08-06	3	3	3	3	0	0			0
68	68	Green	400	Mon	2018-08-06	3	3	3	3	0	3			0
69	69	Green	400	Mon	2018-08-06	3	3	3	3	11	3			0
70	70	Green	350	Mon	2018-08-06	3	3	3	3	0	0			0
71	71	Green	250	Mon	2018-08-06	3	3	3	3	0	0			0
72	72	Green	350	Mon	2018-08-06	3	3	3	3	0	0			0
73	73	Green	200	Tue	2018-08-07	4	4	4	4	13	33			0
74	74	Green	100	Tue	2018-08-07	4	4	4	4	10	30			1
75	75	Green	100	Tue	2018-08-07	4	4	4	4	6	18			0
76	76	Green	50	Tue	2018-08-07	4	4	4	4	1	22			0
77	77	Green	100	Tue	2018-08-07	4	4	4	4	4	14			1
78	78	Green	150	Tue	2018-08-07	4	4	4	4	5	11			1
79	79	Green	100	Tue	2018-08-07	4	4	4	4	6	22			0
80	80	Green	200	Tue	2018-08-07	4	4	4	4	3	1			0
81	81	Green	200	Tue	2018-08-07	4	4	4	4	0	0			0
82	82	Green	200	Tue	2018-08-07	4	4	4	4	0	0			0
83	83	Green	100	Tue	2018-08-07	4	4	4	4	3	18			1
84	84	Green	200	Tue	2018-08-07	4	4	4	4	2	9			1
85	85	Green	250	Tue	2018-08-07	4	4	4	4	1	0			0
86	86	Green	300	Tue	2018-08-07	4	4	4	4	2	2			0
87	87	Green	400	Tue	2018-08-07	4	4	4	4	0	6			0
88	88	Green	400	Tue	2018-08-07	4	4	4	4	4	6			0
89	89	Green	400	Tue	2018-08-07	4	4	4	4	0	0			0
90	90	Green	400	Tue	2018-08-07	4	4	4	4	17	13			0
91	91	Green	400	Tue	2018-08-07	4	4	4	4	4	2			0
92	92	Green	400	Tue	2018-08-07	4	4	4	4	0	0			0
93	93	Green	400	Tue	2018-08-07	4	4	4	4	2	0			0
94	94	Green	400	Tue	2018-08-07	4	4	4	4	1	1			0
95	95	Green	300	Tue	2018-08-07	4	4	4	4	0	0			0
96	96	Green	250	Tue	2018-08-07	4	4	4	4	0	0			0
97	97	Green	200	Wed	2018-08-08	5	5	5	5	6	10			0
98	98	Green	150	Wed	2018-08-08	5	5	5	5	1	0			0
99	99	Green	100	Wed	2018-08-08	5	5	5	5	3	1			0
100	100	Green	100	Wed	2018-08-08	5	5	5	5	7	17			0
101	101	Green	100	Wed	2018-08-08	5	5	5	5	3	12			0
102	102	Green	150	Wed	2018-08-08	5	5	5	5	2	3			0
103	103	Green	100	Wed	2018-08-08	5	5	5	5	9	17			0
104	104	Green	200	Wed	2018-08-08	5	5	5	5	2	8			0
105	105	Green	250	Wed	2018-08-08	5	5	5	5	1	3			0
106	106	Green	100	Wed	2018-08-08	5	5	5	5	3	4			0
107	107	Green	100	Wed	2018-08-08	5	5	5	5	1	2			0
108	108	Green	200	Wed	2018-08-08	5	5	5	5	2	3			0
109	109	Green	250	Wed	2018-08-08	5	5	5	5	2	4			0
110	110	Green	300	Wed	2018-08-08	5	5	5	5	1	2			0
111	111	Green	400	Wed	2018-08-08	5	5	5	5	38	61			0
112	112	Green	400	Wed	2018-08-08	5	5	5	5	3	15			0
113	113	Green	400	Wed	2018-08-08	5	5	5	5	6	15			0
114	114	Green	400	Wed	2018-08-08	5	5	5	5	5	10			0
115	115	Green	400	Wed	2018-08-08	5	5	5	5	1	2			0
116	116	Green	400	Wed	2018-08-08	5	5	5	5	2	4			0
117	117	Green	400	Wed	2018-08-08	5	5	5	5	11	0			0
118	118	Green	300	Wed	2018-08-08	5	5	5	5	3	1			0
119	119	Green	400	Wed	2018-08-08	5	5	5	5	0	0			0
120	120	Green	250	Wed	2018-08-08	5	5	5	5	2	6			0
121	121	Green	200	Thu	2018-08-09	6	6	6	6	4	1			0
122	122	Green	150	Thu	2018-08-09	6	6	6	6	9	7			0
123	123	Green	150	Thu	2018-08-09	6	6	6	6	3	7			0
124	124	Green	100	Thu	2018-08-09	6	6	6	6	2	1			0
125	125	Green	50	Thu	2018-08-09	6	6	6	6	1	4			0
126	126	Green	150	Thu	2018-08-09	6	6	6	6	0	1			0
127	127	Green	100	Thu	2018-08-09	6	6	6	6	1	0			0
128	128	Green	200	Thu	2018-08-09	6	6	6	6	2	1			0
129	129	Green	250	Thu	2018-08-09	6	6	6	6	0	1			0
130	130	Green	50	Thu	2018-08-09	6	6	6	6	4	12			0
131	131	Green	100	Thu	2018-08-09	6	6	6	6	5	1			0
132	132	Green	200	Thu	2018-08-09	6	6	6	6	4	1			0
133	133	Green	300	Thu	2018-08-09	6	6	6	6	1	4			0
134	134	Green	300	Thu	2018-08-09	6	6	6	6	4	6			0
135	135	Green	350	Thu	2018-08-09	6	6	6	6	0	4			0
136	136	Green	400	Thu	2018-08-09	6	6	6	6	2	8			0
137	137	Green	400	Thu	2018-08-09	6	6	6	6	0	7			0
138	138	Green	400	Thu	2018-08-09	6	6	6	6	17	27			0
139	139	Green	400	Thu	2018-08-09	6	6	6	6	6	6			0
140	140	Green	350	Thu	2018-08-09	6	6	6	6	2	8			0
141	141	Green	400	Thu	2018-08-09	6	6	6	6	3	2			0
142	142	Green	300	Thu	2018-08-09	6	6	6	6	4	0			0
143	143	Green	350	Thu	2018-08-09	6	6	6	6	0	0			0
144	144	Green	300	Thu	2018-08-09	6	6	6	6	2	2			0
145	145	Green	200	Fri	2018-08-10	7	7	7	7	5	3			0
146	146	Green	150	Fri	2018-08-10	7	7	7	7	6	18			0
147	147	Green	100	Fri	2018-08-10	7	7	7	7	7	6			0
148	148	Green	100	Fri	2018-08-10	7	7	7	7	3	8			0
149	149	Green	100	Fri	2018-08-10	7	7	7	7	9	16			0
150	150	Green	150	Fri	2018-08-10	7	7	7	7	7	11			0
151	151	Green	100	Fri	2018-08-10	7	7	7	7	6	24			1
152	152	Green	200	Fri	2018-08-10	7	7	7	7	4	9			0
153	153	Green	250	Fri	2018-08-10	7	7	7	7	0	2			0
154	154	Green	50	Fri	2018-08-10	7	7	7	7	11	3			0
155	155	Green	100	Fri	2018-08-10	7	7	7	7	11	16			0
156	156	Green	200	Fri	2018-08-10	7	7	7	7	1	5			0
157	157	Green	250	Fri	2018-08-10	7	7	7	7	0	1			0
158	158	Green	300	Fri	2018-08-10	7	7	7	7	1	3			0
159	159	Green	350	Fri	2018-08-10	7	7	7	7	0	2			0
160	160	Green	400	Fri	2018-08-10	7	7	7	7	8	14			0
161	161	Green	400	Fri	2018-08-10	7	7	7	7	1	6			0
162	162	Green	400	Fri	2018-08-10	7	7	7	7	2	2			0
163	163	Green	400	Fri	2018-08-10	7	7	7	7	3	4			0
164	164	Green	400	Fri	2018-08-10	7	7	7	7	0	4			0
165	165	Green	400	Fri	2018-08-10	7	7	7	7	5	2			0
166	166	Green	300	Fri	2018-08-10	7	7	7	7	1	1			0
167	167	Green	300	Fri	2018-08-10	7	7	7	7	3	8			0
168	168	Green	250	Fri	2018-08-10	7	7	7	7	1	0			0
169	169	Pink	400	Sat	2018-08-04	1	1	1	1	4	24				0
170	170	Pink	400	Sat	2018-08-04	1	1	1	1	0	1				0
171	171	Pink	300	Sat	2018-08-04	1	1	1	1	0	1				0
172	172	Pink	350	Sat	2018-08-04	1	1	1	1	2	7				0
173	173	Pink	350	Sat	2018-08-04	1	1	1	1	1	3				0
174	174	Pink	300	Sat	2018-08-04	1	1	1	1	3	0				0
175	175	Pink	250	Sat	2018-08-04	1	1	1	1	0	1				0
176	176	Pink	300	Sat	2018-08-04	1	1	1	1	10	10				0
177	177	Pink	250	Sat	2018-08-04	1	1	1	1	15	12				0
178	178	Pink	200	Sat	2018-08-04	1	1	1	1	1	0				0
179	179	Pink	150	Sat	2018-08-04	1	1	1	1	6	5				1
180	180	Pink	100	Sat	2018-08-04	1	1	1	1	3	0				0
181	181	Pink	150	Sat	2018-08-04	1	1	1	1	0	1				0
182	182	Pink	200	Sat	2018-08-04	1	1	1	1	1	0				0
183	183	Pink	250	Sat	2018-08-04	1	1	1	1	0	5				0
184	184	Pink	300	Sat	2018-08-04	1	1	1	1	6	2				0
185	185	Pink	250	Sat	2018-08-04	1	1	1	1	2	4				0
186	186	Pink	200	Sat	2018-08-04	1	1	1	1	2	0				0
187	187	Pink	150	Sat	2018-08-04	1	1	1	1	2	3				0
188	188	Pink	150	Sat	2018-08-04	1	1	1	1	1	1				0
189	189	Pink	150	Sat	2018-08-04	1	1	1	1	0	0				0
190	190	Pink	200	Sat	2018-08-04	1	1	1	1	0	0				0
191	191	Pink	100	Sat	2018-08-04	1	1	1	1	1	0				0
192	192	Pink	150	Sat	2018-08-04	1	1	1	1	0	0				0
193	193	Pink	150	Sun	2018-08-05	2	2	2	2	4	4				0
194	194	Pink	200	Sun	2018-08-05	2	2	2	2	20	32				0
195	195	Pink	250	Sun	2018-08-05	2	2	2	2	2	11				0
196	196	Pink	250	Sun	2018-08-05	2	2	2	2	2	11				0
197	197	Pink	350	Sun	2018-08-05	2	2	2	2	12	27				0
198	198	Pink	350	Sun	2018-08-05	2	2	2	2	5	15				0
199	199	Pink	400	Sun	2018-08-05	2	2	2	2	3	19				0
200	200	Pink	400	Sun	2018-08-05	2	2	2	2	2	1				0
201	201	Pink	400	Sun	2018-08-05	2	2	2	2	0	0				0
202	202	Pink	350	Sun	2018-08-05	2	2	2	2	2	12				0
203	203	Pink	300	Sun	2018-08-05	2	2	2	2	3	7				0
204	204	Pink	100	Sun	2018-08-05	2	2	2	2	3	7				0
205	205	Pink	100	Sun	2018-08-05	2	2	2	2	0	0				0
206	206	Pink	200	Sun	2018-08-05	2	2	2	2	5	4				0
207	207	Pink	200	Sun	2018-08-05	2	2	2	2	0	2				0
208	208	Pink	250	Sun	2018-08-05	2	2	2	2	1	0				0
209	209	Pink	250	Sun	2018-08-05	2	2	2	2	2	0				0
210	210	Pink	150	Sun	2018-08-05	2	2	2	2	1	0				0
211	211	Pink	200	Sun	2018-08-05	2	2	2	2	0	0				0
212	212	Pink	200	Sun	2018-08-05	2	2	2	2	2	0				0
213	213	Pink	150	Sun	2018-08-05	2	2	2	2	1	1				0
214	214	Pink	100	Sun	2018-08-05	2	2	2	2	1	0				1
215	215	Pink	50	Sun	2018-08-05	2	2	2	2	0	0				0
216	216	Pink	100	Sun	2018-08-05	2	2	2	2	0	5				0
217	217	Pink	150	Mon	2018-08-06	3	3	3	3	0	1				0
218	218	Pink	200	Mon	2018-08-06	3	3	3	3	3	8				0
219	219	Pink	250	Mon	2018-08-06	3	3	3	3	5	3				0
220	220	Pink	250	Mon	2018-08-06	3	3	3	3	1	11				0
221	221	Pink	300	Mon	2018-08-06	3	3	3	3	2	8				1
222	222	Pink	400	Mon	2018-08-06	3	3	3	3	0	6				0
223	223	Pink	400	Mon	2018-08-06	3	3	3	3	1	2				0
224	224	Pink	400	Mon	2018-08-06	3	3	3	3	0	0				0
225	225	Pink	350	Mon	2018-08-06	3	3	3	3	5	10				0
226	226	Pink	300	Mon	2018-08-06	3	3	3	3	10	14				0
227	227	Pink	150	Mon	2018-08-06	3	3	3	3	1	3				0
228	228	Pink	100	Mon	2018-08-06	3	3	3	3	0	4				2
229	229	Pink	200	Mon	2018-08-06	3	3	3	3	0	4				0
230	230	Pink	200	Mon	2018-08-06	3	3	3	3	1	0				0
231	231	Pink	200	Mon	2018-08-06	3	3	3	3	1	7				0
232	232	Pink	250	Mon	2018-08-06	3	3	3	3	1	0				0
233	233	Pink	350	Mon	2018-08-06	3	3	3	3	0	1				0
234	234	Pink	250	Mon	2018-08-06	3	3	3	3	0	0				1
235	235	Pink	200	Mon	2018-08-06	3	3	3	3	0	0				0
236	236	Pink	150	Mon	2018-08-06	3	3	3	3	0	3				0
237	237	Pink	150	Mon	2018-08-06	3	3	3	3	11	3				0
238	238	Pink	100	Mon	2018-08-06	3	3	3	3	0	0				0
239	239	Pink	100	Mon	2018-08-06	3	3	3	3	0	0				0
240	240	Pink	100	Mon	2018-08-06	3	3	3	3	0	0				0
241	241	Pink	100	Tue	2018-08-07	4	4	4	4	13	33				1
242	242	Pink	200	Tue	2018-08-07	4	4	4	4	10	30				1
243	243	Pink	250	Tue	2018-08-07	4	4	4	4	6	18				0
244	244	Pink	250	Tue	2018-08-07	4	4	4	4	1	22				0
245	245	Pink	300	Tue	2018-08-07	4	4	4	4	4	14				0
246	246	Pink	400	Tue	2018-08-07	4	4	4	4	5	11				0
247	247	Pink	350	Tue	2018-08-07	4	4	4	4	6	22				0
248	248	Pink	400	Tue	2018-08-07	4	4	4	4	3	1				0
249	249	Pink	400	Tue	2018-08-07	4	4	4	4	0	0				0
250	250	Pink	350	Tue	2018-08-07	4	4	4	4	0	0				0
251	251	Pink	300	Tue	2018-08-07	4	4	4	4	3	18				0
252	252	Pink	100	Tue	2018-08-07	4	4	4	4	2	9				1
253	253	Pink	150	Tue	2018-08-07	4	4	4	4	1	0				0
254	254	Pink	200	Tue	2018-08-07	4	4	4	4	2	2				0
255	255	Pink	200	Tue	2018-08-07	4	4	4	4	0	6				0
256	256	Pink	250	Tue	2018-08-07	4	4	4	4	4	6				0
257	257	Pink	300	Tue	2018-08-07	4	4	4	4	0	0				0
258	258	Pink	250	Tue	2018-08-07	4	4	4	4	17	13				0
259	259	Pink	250	Tue	2018-08-07	4	4	4	4	4	2				0
260	260	Pink	150	Tue	2018-08-07	4	4	4	4	0	0				0
261	261	Pink	150	Tue	2018-08-07	4	4	4	4	2	0				0
262	262	Pink	150	Tue	2018-08-07	4	4	4	4	1	1				0
263	263	Pink	100	Tue	2018-08-07	4	4	4	4	0	0				0
264	264	Pink	100	Tue	2018-08-07	4	4	4	4	0	0				1
265	265	Pink	150	Wed	2018-08-08	5	5	5	5	6	10				0
266	266	Pink	200	Wed	2018-08-08	5	5	5	5	1	0				0
267	267	Pink	250	Wed	2018-08-08	5	5	5	5	3	1				0
268	268	Pink	250	Wed	2018-08-08	5	5	5	5	7	17				0
269	269	Pink	350	Wed	2018-08-08	5	5	5	5	3	12				0
270	270	Pink	400	Wed	2018-08-08	5	5	5	5	2	3				0
271	271	Pink	350	Wed	2018-08-08	5	5	5	5	9	17				0
272	272	Pink	400	Wed	2018-08-08	5	5	5	5	2	8				0
273	273	Pink	400	Wed	2018-08-08	5	5	5	5	1	3				0
274	274	Pink	250	Wed	2018-08-08	5	5	5	5	3	4				0
275	275	Pink	200	Wed	2018-08-08	5	5	5	5	1	2				0
276	276	Pink	100	Wed	2018-08-08	5	5	5	5	2	3				0
277	277	Pink	100	Wed	2018-08-08	5	5	5	5	2	4				0
278	278	Pink	200	Wed	2018-08-08	5	5	5	5	1	2				0
279	279	Pink	200	Wed	2018-08-08	5	5	5	5	38	61				0
280	280	Pink	300	Wed	2018-08-08	5	5	5	5	3	15				1
281	281	Pink	300	Wed	2018-08-08	5	5	5	5	6	15				1
282	282	Pink	250	Wed	2018-08-08	5	5	5	5	5	10				0
283	283	Pink	150	Wed	2018-08-08	5	5	5	5	1	2				0
284	284	Pink	200	Wed	2018-08-08	5	5	5	5	2	4				0
285	285	Pink	150	Wed	2018-08-08	5	5	5	5	11	0				0
286	286	Pink	100	Wed	2018-08-08	5	5	5	5	3	1				0
287	287	Pink	200	Wed	2018-08-08	5	5	5	5	0	0				0
288	288	Pink	100	Wed	2018-08-08	5	5	5	5	2	6				0
289	289	Pink	100	Thu	2018-08-09	6	6	6	6	4	1				0
290	290	Pink	150	Thu	2018-08-09	6	6	6	6	9	7				0
291	291	Pink	200	Thu	2018-08-09	6	6	6	6	3	7				0
292	292	Pink	250	Thu	2018-08-09	6	6	6	6	2	1				0
293	293	Pink	300	Thu	2018-08-09	6	6	6	6	1	4				0
294	294	Pink	400	Thu	2018-08-09	6	6	6	6	0	1				0
295	295	Pink	350	Thu	2018-08-09	6	6	6	6	1	0				0
296	296	Pink	400	Thu	2018-08-09	6	6	6	6	2	1				0
297	297	Pink	400	Thu	2018-08-09	6	6	6	6	0	1				0
298	298	Pink	250	Thu	2018-08-09	6	6	6	6	4	12				0
299	299	Pink	250	Thu	2018-08-09	6	6	6	6	5	1				0
300	300	Pink	100	Thu	2018-08-09	6	6	6	6	4	1				0
301	301	Pink	150	Thu	2018-08-09	6	6	6	6	1	4				0
302	302	Pink	200	Thu	2018-08-09	6	6	6	6	4	6				0
303	303	Pink	200	Thu	2018-08-09	6	6	6	6	0	4				0
304	304	Pink	250	Thu	2018-08-09	6	6	6	6	2	8				0
305	305	Pink	300	Thu	2018-08-09	6	6	6	6	0	7				0
306	306	Pink	250	Thu	2018-08-09	6	6	6	6	17	27				0
307	307	Pink	250	Thu	2018-08-09	6	6	6	6	6	6				1
308	308	Pink	100	Thu	2018-08-09	6	6	6	6	2	8				0
309	309	Pink	150	Thu	2018-08-09	6	6	6	6	3	2				0
310	310	Pink	100	Thu	2018-08-09	6	6	6	6	4	0				0
311	311	Pink	100	Thu	2018-08-09	6	6	6	6	0	0				0
312	312	Pink	100	Thu	2018-08-09	6	6	6	6	2	2				0
313	313	Pink	100	Fri	2018-08-10	7	7	7	7	5	3				0
314	314	Pink	150	Fri	2018-08-10	7	7	7	7	6	18				0
315	315	Pink	200	Fri	2018-08-10	7	7	7	7	7	6				0
316	316	Pink	250	Fri	2018-08-10	7	7	7	7	3	8				0
317	317	Pink	300	Fri	2018-08-10	7	7	7	7	9	16				0
318	318	Pink	400	Fri	2018-08-10	7	7	7	7	7	11				0
319	319	Pink	350	Fri	2018-08-10	7	7	7	7	6	24				0
320	320	Pink	400	Fri	2018-08-10	7	7	7	7	4	9				0
321	321	Pink	400	Fri	2018-08-10	7	7	7	7	0	2				0
322	322	Pink	300	Fri	2018-08-10	7	7	7	7	11	3				0
323	323	Pink	250	Fri	2018-08-10	7	7	7	7	11	16				0
324	324	Pink	100	Fri	2018-08-10	7	7	7	7	1	5				0
325	325	Pink	100	Fri	2018-08-10	7	7	7	7	0	1				0
326	326	Pink	200	Fri	2018-08-10	7	7	7	7	1	3				0
327	327	Pink	200	Fri	2018-08-10	7	7	7	7	0	2				0
328	328	Pink	200	Fri	2018-08-10	7	7	7	7	8	14				0
329	329	Pink	250	Fri	2018-08-10	7	7	7	7	1	6				0
330	330	Pink	250	Fri	2018-08-10	7	7	7	7	2	2				0
331	331	Pink	250	Fri	2018-08-10	7	7	7	7	3	4				0
332	332	Pink	150	Fri	2018-08-10	7	7	7	7	0	4				0
333	333	Pink	200	Fri	2018-08-10	7	7	7	7	5	2				0
334	334	Pink	100	Fri	2018-08-10	7	7	7	7	1	1				0
335	335	Pink	50	Fri	2018-08-10	7	7	7	7	3	8				0
336	336	Pink	100	Fri	2018-08-10	7	7	7	7	1	0				0
337	337	Violet	300	Sat	2018-08-04	1	1	1	1	4	24		0
338	338	Violet	300	Sat	2018-08-04	1	1	1	1	0	1		0
339	339	Violet	250	Sat	2018-08-04	1	1	1	1	0	1		0
340	340	Violet	250	Sat	2018-08-04	1	1	1	1	2	7		0
341	341	Violet	250	Sat	2018-08-04	1	1	1	1	1	3		0
342	342	Violet	200	Sat	2018-08-04	1	1	1	1	3	0		0
343	343	Violet	150	Sat	2018-08-04	1	1	1	1	0	1		0
344	344	Violet	150	Sat	2018-08-04	1	1	1	1	10	10		0
345	345	Violet	150	Sat	2018-08-04	1	1	1	1	15	12		0
346	346	Violet	100	Sat	2018-08-04	1	1	1	1	1	0		0
347	347	Violet	100	Sat	2018-08-04	1	1	1	1	6	5		2
348	348	Violet	100	Sat	2018-08-04	1	1	1	1	3	0		0
349	349	Violet	200	Sat	2018-08-04	1	1	1	1	0	1		0
350	350	Violet	300	Sat	2018-08-04	1	1	1	1	1	0		0
351	351	Violet	350	Sat	2018-08-04	1	1	1	1	0	5		0
352	352	Violet	400	Sat	2018-08-04	1	1	1	1	6	2		0
353	353	Violet	350	Sat	2018-08-04	1	1	1	1	2	4		0
354	354	Violet	300	Sat	2018-08-04	1	1	1	1	2	0		0
355	355	Violet	250	Sat	2018-08-04	1	1	1	1	2	3		0
356	356	Violet	250	Sat	2018-08-04	1	1	1	1	1	1		0
357	357	Violet	250	Sat	2018-08-04	1	1	1	1	0	0		0
358	358	Violet	200	Sat	2018-08-04	1	1	1	1	0	0		0
359	359	Violet	150	Sat	2018-08-04	1	1	1	1	1	0		0
360	360	Violet	200	Sat	2018-08-04	1	1	1	1	0	0		0
361	361	Violet	100	Sun	2018-08-05	2	2	2	2	4	4		0
362	362	Violet	100	Sun	2018-08-05	2	2	2	2	20	32		3
363	363	Violet	150	Sun	2018-08-05	2	2	2	2	2	11		0
364	364	Violet	150	Sun	2018-08-05	2	2	2	2	2	11		0
365	365	Violet	250	Sun	2018-08-05	2	2	2	2	12	27		1
366	366	Violet	250	Sun	2018-08-05	2	2	2	2	5	15		0
367	367	Violet	300	Sun	2018-08-05	2	2	2	2	3	19		0
368	368	Violet	350	Sun	2018-08-05	2	2	2	2	2	1		0
369	369	Violet	300	Sun	2018-08-05	2	2	2	2	0	0		0
370	370	Violet	250	Sun	2018-08-05	2	2	2	2	2	12		0
371	371	Violet	150	Sun	2018-08-05	2	2	2	2	3	7		0
372	372	Violet	100	Sun	2018-08-05	2	2	2	2	3	7		0
373	373	Violet	150	Sun	2018-08-05	2	2	2	2	0	0		0
374	374	Violet	250	Sun	2018-08-05	2	2	2	2	5	4		0
375	375	Violet	300	Sun	2018-08-05	2	2	2	2	0	2		0
376	376	Violet	350	Sun	2018-08-05	2	2	2	2	1	0		0
377	377	Violet	400	Sun	2018-08-05	2	2	2	2	2	0		0
378	378	Violet	300	Sun	2018-08-05	2	2	2	2	1	0		0
379	379	Violet	300	Sun	2018-08-05	2	2	2	2	0	0		0
380	380	Violet	300	Sun	2018-08-05	2	2	2	2	2	0		0
381	381	Violet	250	Sun	2018-08-05	2	2	2	2	1	1		0
382	382	Violet	200	Sun	2018-08-05	2	2	2	2	1	0		0
383	383	Violet	200	Sun	2018-08-05	2	2	2	2	0	0		0
384	384	Violet	50	Sun	2018-08-05	2	2	2	2	0	5		0
385	385	Violet	50	Mon	2018-08-06	3	3	3	3	0	1		0
386	386	Violet	100	Mon	2018-08-06	3	3	3	3	3	8		1
387	387	Violet	150	Mon	2018-08-06	3	3	3	3	5	3		0
388	388	Violet	150	Mon	2018-08-06	3	3	3	3	1	11		0
389	389	Violet	200	Mon	2018-08-06	3	3	3	3	2	8		1
390	390	Violet	300	Mon	2018-08-06	3	3	3	3	0	6		0
391	391	Violet	300	Mon	2018-08-06	3	3	3	3	1	2		0
392	392	Violet	300	Mon	2018-08-06	3	3	3	3	0	0		0
393	393	Violet	250	Mon	2018-08-06	3	3	3	3	5	10		0
394	394	Violet	150	Mon	2018-08-06	3	3	3	3	10	14		0
395	395	Violet	50	Mon	2018-08-06	3	3	3	3	1	3		0
396	396	Violet	100	Mon	2018-08-06	3	3	3	3	0	4		1
397	397	Violet	200	Mon	2018-08-06	3	3	3	3	0	4		0
398	398	Violet	250	Mon	2018-08-06	3	3	3	3	1	0		0
399	399	Violet	300	Mon	2018-08-06	3	3	3	3	1	7		0
400	400	Violet	350	Mon	2018-08-06	3	3	3	3	1	0		0
401	401	Violet	400	Mon	2018-08-06	3	3	3	3	0	1		0
402	402	Violet	350	Mon	2018-08-06	3	3	3	3	0	0		0
403	403	Violet	300	Mon	2018-08-06	3	3	3	3	0	0		0
404	404	Violet	250	Mon	2018-08-06	3	3	3	3	0	3		0
405	405	Violet	250	Mon	2018-08-06	3	3	3	3	11	3		0
406	406	Violet	200	Mon	2018-08-06	3	3	3	3	0	0		0
407	407	Violet	150	Mon	2018-08-06	3	3	3	3	0	0		0
408	408	Violet	200	Mon	2018-08-06	3	3	3	3	0	0		0
409	409	Violet	100	Tue	2018-08-07	4	4	4	4	13	33		0
410	410	Violet	100	Tue	2018-08-07	4	4	4	4	10	30		1
411	411	Violet	150	Tue	2018-08-07	4	4	4	4	6	18		0
412	412	Violet	150	Tue	2018-08-07	4	4	4	4	1	22		0
413	413	Violet	200	Tue	2018-08-07	4	4	4	4	4	14		0
414	414	Violet	300	Tue	2018-08-07	4	4	4	4	5	11		0
415	415	Violet	250	Tue	2018-08-07	4	4	4	4	6	22		0
416	416	Violet	300	Tue	2018-08-07	4	4	4	4	3	1		0
417	417	Violet	300	Tue	2018-08-07	4	4	4	4	0	0		0
418	418	Violet	250	Tue	2018-08-07	4	4	4	4	0	0		0
419	419	Violet	150	Tue	2018-08-07	4	4	4	4	3	18		0
420	420	Violet	100	Tue	2018-08-07	4	4	4	4	2	9		0
421	421	Violet	150	Tue	2018-08-07	4	4	4	4	1	0		0
422	422	Violet	250	Tue	2018-08-07	4	4	4	4	2	2		0
423	423	Violet	300	Tue	2018-08-07	4	4	4	4	0	6		0
424	424	Violet	300	Tue	2018-08-07	4	4	4	4	4	6		0
425	425	Violet	350	Tue	2018-08-07	4	4	4	4	0	0		0
426	426	Violet	350	Tue	2018-08-07	4	4	4	4	17	13		0
427	427	Violet	350	Tue	2018-08-07	4	4	4	4	4	2		0
428	428	Violet	250	Tue	2018-08-07	4	4	4	4	0	0		0
429	429	Violet	250	Tue	2018-08-07	4	4	4	4	2	0		0
430	430	Violet	300	Tue	2018-08-07	4	4	4	4	1	1		0
431	431	Violet	150	Tue	2018-08-07	4	4	4	4	0	0		0
432	432	Violet	100	Tue	2018-08-07	4	4	4	4	0	0		0
433	433	Violet	100	Wed	2018-08-08	5	5	5	5	6	10		0
434	434	Violet	150	Wed	2018-08-08	5	5	5	5	1	0		0
435	435	Violet	150	Wed	2018-08-08	5	5	5	5	3	1		0
436	436	Violet	150	Wed	2018-08-08	5	5	5	5	7	17		0
437	437	Violet	250	Wed	2018-08-08	5	5	5	5	3	12		0
438	438	Violet	300	Wed	2018-08-08	5	5	5	5	2	3		0
439	439	Violet	250	Wed	2018-08-08	5	5	5	5	9	17		0
440	440	Violet	300	Wed	2018-08-08	5	5	5	5	2	8		0
441	441	Violet	300	Wed	2018-08-08	5	5	5	5	1	3		0
442	442	Violet	150	Wed	2018-08-08	5	5	5	5	3	4		0
443	443	Violet	100	Wed	2018-08-08	5	5	5	5	1	2		0
444	444	Violet	50	Wed	2018-08-08	5	5	5	5	2	3		0
445	445	Violet	150	Wed	2018-08-08	5	5	5	5	2	4		0
446	446	Violet	250	Wed	2018-08-08	5	5	5	5	1	2		0
447	447	Violet	300	Wed	2018-08-08	5	5	5	5	38	61		1
448	448	Violet	350	Wed	2018-08-08	5	5	5	5	3	15		0
449	449	Violet	400	Wed	2018-08-08	5	5	5	5	6	15		0
450	450	Violet	350	Wed	2018-08-08	5	5	5	5	5	10		0
451	451	Violet	250	Wed	2018-08-08	5	5	5	5	1	2		0
452	452	Violet	300	Wed	2018-08-08	5	5	5	5	2	4		0
453	453	Violet	250	Wed	2018-08-08	5	5	5	5	11	0		0
454	454	Violet	200	Wed	2018-08-08	5	5	5	5	3	1		0
455	455	Violet	300	Wed	2018-08-08	5	5	5	5	0	0		0
456	456	Violet	100	Wed	2018-08-08	5	5	5	5	2	6		0
457	457	Violet	100	Thu	2018-08-09	6	6	6	6	4	1		0
458	458	Violet	100	Thu	2018-08-09	6	6	6	6	9	7		0
459	459	Violet	150	Thu	2018-08-09	6	6	6	6	3	7		0
460	460	Violet	150	Thu	2018-08-09	6	6	6	6	2	1		0
461	461	Violet	200	Thu	2018-08-09	6	6	6	6	1	4		0
462	462	Violet	300	Thu	2018-08-09	6	6	6	6	0	1		0
463	463	Violet	250	Thu	2018-08-09	6	6	6	6	1	0		0
464	464	Violet	300	Thu	2018-08-09	6	6	6	6	2	1		0
465	465	Violet	300	Thu	2018-08-09	6	6	6	6	0	1		0
466	466	Violet	150	Thu	2018-08-09	6	6	6	6	4	12		0
467	467	Violet	150	Thu	2018-08-09	6	6	6	6	5	1		0
468	468	Violet	50	Thu	2018-08-09	6	6	6	6	4	1		0
469	469	Violet	200	Thu	2018-08-09	6	6	6	6	1	4		0
470	470	Violet	250	Thu	2018-08-09	6	6	6	6	4	6		0
471	471	Violet	300	Thu	2018-08-09	6	6	6	6	0	4		0
472	472	Violet	300	Thu	2018-08-09	6	6	6	6	2	8		0
473	473	Violet	400	Thu	2018-08-09	6	6	6	6	0	7		0
474	474	Violet	350	Thu	2018-08-09	6	6	6	6	17	27		0
475	475	Violet	350	Thu	2018-08-09	6	6	6	6	6	6		0
476	476	Violet	200	Thu	2018-08-09	6	6	6	6	2	8		0
477	477	Violet	250	Thu	2018-08-09	6	6	6	6	3	2		0
478	478	Violet	200	Thu	2018-08-09	6	6	6	6	4	0		0
479	479	Violet	200	Thu	2018-08-09	6	6	6	6	0	0		0
480	480	Violet	150	Thu	2018-08-09	6	6	6	6	2	2		0
481	481	Violet	100	Fri	2018-08-10	7	7	7	7	5	3		0
482	482	Violet	100	Fri	2018-08-10	7	7	7	7	6	18		0
483	483	Violet	150	Fri	2018-08-10	7	7	7	7	7	6		0
484	484	Violet	150	Fri	2018-08-10	7	7	7	7	3	8		0
485	485	Violet	200	Fri	2018-08-10	7	7	7	7	9	16		0
486	486	Violet	250	Fri	2018-08-10	7	7	7	7	7	11		0
487	487	Violet	250	Fri	2018-08-10	7	7	7	7	6	24		0
488	488	Violet	300	Fri	2018-08-10	7	7	7	7	4	9		0
489	489	Violet	350	Fri	2018-08-10	7	7	7	7	0	2		0
490	490	Violet	150	Fri	2018-08-10	7	7	7	7	11	3		0
491	491	Violet	150	Fri	2018-08-10	7	7	7	7	11	16		0
492	492	Violet	100	Fri	2018-08-10	7	7	7	7	1	5		0
493	493	Violet	150	Fri	2018-08-10	7	7	7	7	0	1		0
494	494	Violet	250	Fri	2018-08-10	7	7	7	7	1	3		0
495	495	Violet	300	Fri	2018-08-10	7	7	7	7	0	2		0
496	496	Violet	300	Fri	2018-08-10	7	7	7	7	8	14		0
497	497	Violet	350	Fri	2018-08-10	7	7	7	7	1	6		0
498	498	Violet	350	Fri	2018-08-10	7	7	7	7	2	2		0
499	499	Violet	350	Fri	2018-08-10	7	7	7	7	3	4		0
500	500	Violet	250	Fri	2018-08-10	7	7	7	7	0	4		0
501	501	Violet	300	Fri	2018-08-10	7	7	7	7	5	2		1
502	502	Violet	150	Fri	2018-08-10	7	7	7	7	1	1		0
503	503	Violet	150	Fri	2018-08-10	7	7	7	7	3	8		0
504	504	Violet	150	Fri	2018-08-10	7	7	7	7	1	0		0
505	505	Yellow	400	Sat	2018-08-04	1	1	1	1	4	24	0
506	506	Yellow	400	Sat	2018-08-04	1	1	1	1	0	1	0
507	507	Yellow	400	Sat	2018-08-04	1	1	1	1	0	1	0
508	508	Yellow	400	Sat	2018-08-04	1	1	1	1	2	7	0
509	509	Yellow	400	Sat	2018-08-04	1	1	1	1	1	3	0
510	510	Yellow	350	Sat	2018-08-04	1	1	1	1	3	0	0
511	511	Yellow	300	Sat	2018-08-04	1	1	1	1	0	1	0
512	512	Yellow	400	Sat	2018-08-04	1	1	1	1	10	10	0
513	513	Yellow	300	Sat	2018-08-04	1	1	1	1	15	12	0
514	514	Yellow	300	Sat	2018-08-04	1	1	1	1	1	0	0
515	515	Yellow	250	Sat	2018-08-04	1	1	1	1	6	5	0
516	516	Yellow	200	Sat	2018-08-04	1	1	1	1	3	0	0
517	517	Yellow	150	Sat	2018-08-04	1	1	1	1	0	1	0
518	518	Yellow	100	Sat	2018-08-04	1	1	1	1	1	0	0
519	519	Yellow	150	Sat	2018-08-04	1	1	1	1	0	5	0
520	520	Yellow	200	Sat	2018-08-04	1	1	1	1	6	2	0
521	521	Yellow	150	Sat	2018-08-04	1	1	1	1	2	4	0
522	522	Yellow	100	Sat	2018-08-04	1	1	1	1	2	0	0
523	523	Yellow	100	Sat	2018-08-04	1	1	1	1	2	3	0
524	524	Yellow	200	Sat	2018-08-04	1	1	1	1	1	1	0
525	525	Yellow	200	Sat	2018-08-04	1	1	1	1	0	0	0
526	526	Yellow	300	Sat	2018-08-04	1	1	1	1	0	0	0
527	527	Yellow	250	Sat	2018-08-04	1	1	1	1	1	0	0
528	528	Yellow	250	Sat	2018-08-04	1	1	1	1	0	0	0
529	529	Yellow	200	Sun	2018-08-05	2	2	2	2	4	4	0
530	530	Yellow	250	Sun	2018-08-05	2	2	2	2	20	32	0
531	531	Yellow	300	Sun	2018-08-05	2	2	2	2	2	11	0
532	532	Yellow	350	Sun	2018-08-05	2	2	2	2	2	11	0
533	533	Yellow	400	Sun	2018-08-05	2	2	2	2	12	27	0
534	534	Yellow	400	Sun	2018-08-05	2	2	2	2	5	15	0
535	535	Yellow	400	Sun	2018-08-05	2	2	2	2	3	19	0
536	536	Yellow	400	Sun	2018-08-05	2	2	2	2	2	1	0
537	537	Yellow	400	Sun	2018-08-05	2	2	2	2	0	0	0
538	538	Yellow	400	Sun	2018-08-05	2	2	2	2	2	12	0
539	539	Yellow	400	Sun	2018-08-05	2	2	2	2	3	7	0
540	540	Yellow	250	Sun	2018-08-05	2	2	2	2	3	7	0
541	541	Yellow	150	Sun	2018-08-05	2	2	2	2	0	0	0
542	542	Yellow	150	Sun	2018-08-05	2	2	2	2	5	4	3
543	543	Yellow	100	Sun	2018-08-05	2	2	2	2	0	2	0
544	544	Yellow	150	Sun	2018-08-05	2	2	2	2	1	0	0
545	545	Yellow	150	Sun	2018-08-05	2	2	2	2	2	0	0
546	546	Yellow	100	Sun	2018-08-05	2	2	2	2	1	0	0
547	547	Yellow	150	Sun	2018-08-05	2	2	2	2	0	0	0
548	548	Yellow	250	Sun	2018-08-05	2	2	2	2	2	0	0
549	549	Yellow	200	Sun	2018-08-05	2	2	2	2	1	1	0
550	550	Yellow	200	Sun	2018-08-05	2	2	2	2	1	0	0
551	551	Yellow	150	Sun	2018-08-05	2	2	2	2	0	0	0
552	552	Yellow	200	Sun	2018-08-05	2	2	2	2	0	5	0
553	553	Yellow	250	Mon	2018-08-06	3	3	3	3	0	1	0
554	554	Yellow	250	Mon	2018-08-06	3	3	3	3	3	8	0
555	555	Yellow	300	Mon	2018-08-06	3	3	3	3	5	3	0
556	556	Yellow	350	Mon	2018-08-06	3	3	3	3	1	11	0
557	557	Yellow	400	Mon	2018-08-06	3	3	3	3	2	8	0
558	558	Yellow	400	Mon	2018-08-06	3	3	3	3	0	6	0
559	559	Yellow	400	Mon	2018-08-06	3	3	3	3	1	2	0
560	560	Yellow	400	Mon	2018-08-06	3	3	3	3	0	0	0
561	561	Yellow	400	Mon	2018-08-06	3	3	3	3	5	10	0
562	562	Yellow	400	Mon	2018-08-06	3	3	3	3	10	14	0
563	563	Yellow	250	Mon	2018-08-06	3	3	3	3	1	3	0
564	564	Yellow	250	Mon	2018-08-06	3	3	3	3	0	4	0
565	565	Yellow	150	Mon	2018-08-06	3	3	3	3	0	4	0
566	566	Yellow	150	Mon	2018-08-06	3	3	3	3	1	0	0
567	567	Yellow	100	Mon	2018-08-06	3	3	3	3	1	7	1
568	568	Yellow	100	Mon	2018-08-06	3	3	3	3	1	0	0
569	569	Yellow	200	Mon	2018-08-06	3	3	3	3	0	1	0
570	570	Yellow	100	Mon	2018-08-06	3	3	3	3	0	0	0
571	571	Yellow	100	Mon	2018-08-06	3	3	3	3	0	0	0
572	572	Yellow	100	Mon	2018-08-06	3	3	3	3	0	3	0
573	573	Yellow	200	Mon	2018-08-06	3	3	3	3	11	3	0
574	574	Yellow	200	Mon	2018-08-06	3	3	3	3	0	0	0
575	575	Yellow	200	Mon	2018-08-06	3	3	3	3	0	0	0
576	576	Yellow	100	Mon	2018-08-06	3	3	3	3	0	0	0
577	577	Yellow	200	Tue	2018-08-07	4	4	4	4	13	33	0
578	578	Yellow	250	Tue	2018-08-07	4	4	4	4	10	30	0
579	579	Yellow	300	Tue	2018-08-07	4	4	4	4	6	18	0
580	580	Yellow	350	Tue	2018-08-07	4	4	4	4	1	22	0
581	581	Yellow	400	Tue	2018-08-07	4	4	4	4	4	14	0
582	582	Yellow	400	Tue	2018-08-07	4	4	4	4	5	11	0
583	583	Yellow	400	Tue	2018-08-07	4	4	4	4	6	22	0
584	584	Yellow	400	Tue	2018-08-07	4	4	4	4	3	1	0
585	585	Yellow	400	Tue	2018-08-07	4	4	4	4	0	0	0
586	586	Yellow	400	Tue	2018-08-07	4	4	4	4	0	0	0
587	587	Yellow	400	Tue	2018-08-07	4	4	4	4	3	18	0
588	588	Yellow	250	Tue	2018-08-07	4	4	4	4	2	9	0
589	589	Yellow	150	Tue	2018-08-07	4	4	4	4	1	0	0
590	590	Yellow	150	Tue	2018-08-07	4	4	4	4	2	2	0
591	591	Yellow	100	Tue	2018-08-07	4	4	4	4	0	6	1
592	592	Yellow	100	Tue	2018-08-07	4	4	4	4	4	6	0
593	593	Yellow	150	Tue	2018-08-07	4	4	4	4	0	0	0
594	594	Yellow	150	Tue	2018-08-07	4	4	4	4	17	13	0
595	595	Yellow	150	Tue	2018-08-07	4	4	4	4	4	2	0
596	596	Yellow	100	Tue	2018-08-07	4	4	4	4	0	0	0
597	597	Yellow	200	Tue	2018-08-07	4	4	4	4	2	0	0
598	598	Yellow	200	Tue	2018-08-07	4	4	4	4	1	1	0
599	599	Yellow	200	Tue	2018-08-07	4	4	4	4	0	0	0
600	600	Yellow	200	Tue	2018-08-07	4	4	4	4	0	0	0
601	601	Yellow	200	Wed	2018-08-08	5	5	5	5	6	10	0
602	602	Yellow	250	Wed	2018-08-08	5	5	5	5	1	0	0
603	603	Yellow	300	Wed	2018-08-08	5	5	5	5	3	1	0
604	604	Yellow	300	Wed	2018-08-08	5	5	5	5	7	17	0
605	605	Yellow	400	Wed	2018-08-08	5	5	5	5	3	12	0
606	606	Yellow	400	Wed	2018-08-08	5	5	5	5	2	3	0
607	607	Yellow	400	Wed	2018-08-08	5	5	5	5	9	17	0
608	608	Yellow	400	Wed	2018-08-08	5	5	5	5	2	8	0
609	609	Yellow	400	Wed	2018-08-08	5	5	5	5	1	3	0
610	610	Yellow	350	Wed	2018-08-08	5	5	5	5	3	4	0
611	611	Yellow	300	Wed	2018-08-08	5	5	5	5	1	2	0
612	612	Yellow	200	Wed	2018-08-08	5	5	5	5	2	3	0
613	613	Yellow	150	Wed	2018-08-08	5	5	5	5	2	4	0
614	614	Yellow	150	Wed	2018-08-08	5	5	5	5	1	2	0
615	615	Yellow	100	Wed	2018-08-08	5	5	5	5	38	61	1
616	616	Yellow	150	Wed	2018-08-08	5	5	5	5	3	15	2
617	617	Yellow	200	Wed	2018-08-08	5	5	5	5	6	15	0
618	618	Yellow	150	Wed	2018-08-08	5	5	5	5	5	10	0
619	619	Yellow	100	Wed	2018-08-08	5	5	5	5	1	2	0
620	620	Yellow	150	Wed	2018-08-08	5	5	5	5	2	4	0
621	621	Yellow	200	Wed	2018-08-08	5	5	5	5	11	0	0
622	622	Yellow	200	Wed	2018-08-08	5	5	5	5	3	1	0
623	623	Yellow	250	Wed	2018-08-08	5	5	5	5	0	0	0
624	624	Yellow	250	Wed	2018-08-08	5	5	5	5	2	6	0
625	625	Yellow	200	Thu	2018-08-09	6	6	6	6	4	1	0
626	626	Yellow	250	Thu	2018-08-09	6	6	6	6	9	7	0
627	627	Yellow	300	Thu	2018-08-09	6	6	6	6	3	7	0
628	628	Yellow	300	Thu	2018-08-09	6	6	6	6	2	1	0
629	629	Yellow	400	Thu	2018-08-09	6	6	6	6	1	4	0
630	630	Yellow	400	Thu	2018-08-09	6	6	6	6	0	1	0
631	631	Yellow	400	Thu	2018-08-09	6	6	6	6	1	0	0
632	632	Yellow	400	Thu	2018-08-09	6	6	6	6	2	1	0
633	633	Yellow	400	Thu	2018-08-09	6	6	6	6	0	1	0
634	634	Yellow	350	Thu	2018-08-09	6	6	6	6	4	12	0
635	635	Yellow	350	Thu	2018-08-09	6	6	6	6	5	1	0
636	636	Yellow	250	Thu	2018-08-09	6	6	6	6	4	1	0
637	637	Yellow	100	Thu	2018-08-09	6	6	6	6	1	4	0
638	638	Yellow	150	Thu	2018-08-09	6	6	6	6	4	6	0
639	639	Yellow	100	Thu	2018-08-09	6	6	6	6	0	4	0
640	640	Yellow	100	Thu	2018-08-09	6	6	6	6	2	8	0
641	641	Yellow	150	Thu	2018-08-09	6	6	6	6	0	7	0
642	642	Yellow	150	Thu	2018-08-09	6	6	6	6	17	27	0
643	643	Yellow	150	Thu	2018-08-09	6	6	6	6	6	6	0
644	644	Yellow	100	Thu	2018-08-09	6	6	6	6	2	8	0
645	645	Yellow	200	Thu	2018-08-09	6	6	6	6	3	2	0
646	646	Yellow	200	Thu	2018-08-09	6	6	6	6	4	0	0
647	647	Yellow	150	Thu	2018-08-09	6	6	6	6	0	0	0
648	648	Yellow	200	Thu	2018-08-09	6	6	6	6	2	2	0
649	649	Yellow	200	Fri	2018-08-10	7	7	7	7	5	3	0
650	650	Yellow	250	Fri	2018-08-10	7	7	7	7	6	18	0
651	651	Yellow	300	Fri	2018-08-10	7	7	7	7	7	6	0
652	652	Yellow	300	Fri	2018-08-10	7	7	7	7	3	8	0
653	653	Yellow	400	Fri	2018-08-10	7	7	7	7	9	16	0
654	654	Yellow	400	Fri	2018-08-10	7	7	7	7	7	11	0
655	655	Yellow	400	Fri	2018-08-10	7	7	7	7	6	24	0
656	656	Yellow	400	Fri	2018-08-10	7	7	7	7	4	9	0
657	657	Yellow	400	Fri	2018-08-10	7	7	7	7	0	2	0
658	658	Yellow	400	Fri	2018-08-10	7	7	7	7	11	3	0
659	659	Yellow	350	Fri	2018-08-10	7	7	7	7	11	16	0
660	660	Yellow	250	Fri	2018-08-10	7	7	7	7	1	5	0
661	661	Yellow	150	Fri	2018-08-10	7	7	7	7	0	1	0
662	662	Yellow	150	Fri	2018-08-10	7	7	7	7	1	3	0
663	663	Yellow	100	Fri	2018-08-10	7	7	7	7	0	2	0
664	664	Yellow	100	Fri	2018-08-10	7	7	7	7	8	14	0
665	665	Yellow	100	Fri	2018-08-10	7	7	7	7	1	6	0
666	666	Yellow	150	Fri	2018-08-10	7	7	7	7	2	2	0
667	667	Yellow	150	Fri	2018-08-10	7	7	7	7	3	4	0
668	668	Yellow	100	Fri	2018-08-10	7	7	7	7	0	4	0
669	669	Yellow	250	Fri	2018-08-10	7	7	7	7	5	2	0
670	670	Yellow	200	Fri	2018-08-10	7	7	7	7	1	1	0
671	671	Yellow	150	Fri	2018-08-10	7	7	7	7	3	8	1
672	672	Yellow	250	Fri	2018-08-10	7	7	7	7	1	0	0

## Sheet: MDD
Mean Distance Dispersed (MDD)										back to Index
The understanding of sterile male dispersal, estimated by means of MRR methods, is of paramount importance in SIT programs for determining the optimal density of release sites. The mean dispersal distance MDD is a simple estimation method calculated as: Σ ni di / Σ ni where ni is the number of insects in trap i and di is the distance between trap i and the point of release.
			Violet	Green
		Yellow aea ♂	Violet aeg ♂	Green aea ♂	Pink aea ♂	Mean	SD	SD/2
	1	0	100	164.286	150	103.571	74.3452	37.1726
	2	150	137.5	120	100	126.875	21.7347	10.8673
	3	100	133.333	131.25	187.5	138.021	36.3391	18.1695
	4	100	100	130	125	113.75	16.0078	8.00391
	5	133.333	300	0	300	183.333	145.297	72.6483
	6	0	0	0	250	62.5	125	62.5
	7	150	300	100	0	137.5	125	62.5
	8	0	0	0	0	0	0	0
	9	0	0	0	0	0	0	0
	10	0	0	0	0	0	0	0
	11	0	0	0	0	0	0	0
	12	0	0	0	0	0	0	0
	13	0	0	0	0	0	0	0
	14	0	0	0	0	0	0	0
	15	0	0	0	0	0	0	0
MDD	Σ ni di / Σ ni	133.333	154.167	136.538	180.769	151.202	21.7357	10.8678
	DMA = ∑da(1 : n)/n		225

## Sheet: MDTc
Mean Distance Traveled (MDT) and Flight Range (FR)									back to Index
The dispersal pattern of mosquitoes released can be summarized by the mean distance traveled (MDT), the maximum distance traveled (MAX), and the flight range (FR). The MDT of mosquito males can be measured by drawing annuli 50m apart (depending to the dimension of the trial area) around the release site and applying a correction factor (CF) to account for unequal trap densities in the calculation…
										(1) CF = aa × tt ÷ at
										(2) ER = fa × CF ÷ nta
										(3) MDT = ∑(ER × d) ÷ ER total
	Ring	Ring area	# traps per ring	Correction Factor (CF)	Estimated recaptures (ER)	Distance	MDT (ER * Median dist. an.)
	50	7853.98	15	1.5	0.05	25	1.25
	100	23561.9	103	4.5	0.283981	75	21.2985
	150	39269.9	109	7.5	0.275229	125	34.4037
	200	54977.9	102	10.5	0.205882	175	36.0294
	250	70685.8	98	13.5	0.103316	225	23.2462
	300	86393.8	84	16.5	0.245536	275	67.5223
	350	102102	47	19.5	0	325	0
	400	117810	114	22.5	0	375	0
	Total	502655	672		1.16394		MDT =
	tt (total # traps)	672
	at (total area)	502655
	Total # of catches per ring
	Ring	Sum Yellow aea ♂	Sum Violet aea ♂	Sum Green aea ♂	Sum Pink aeg ♂	Mean 4 releases
	50	0	0	2	0	0.5	2
	100	3	8	9	6	6.5
	150	6	0	9	1	4
	200	0	1	6	1	2
	250	0	1	0	2	0.75
	300	0	2	0	3	1.25
	350	0	0	0	0	0
	400	0	0	0	0	0
	Total	9	12	26	13	15
	Mean # of catches per trap
	Ring	Ẋ yel♂/ trap	Ẋ Violet ♂/ trap	Ẋ green ♂/ trap	Ẋ pink ♂ / trap	Ẋ mark♂/trap 4 rel.	# traps Yellow	# traps Violet	# traps Green	# traps Pink	Correction factor
	50		0	0.25	0	0.333333	0	5	8	2	1.5
	100	0.125	0.4	0.3	0.206897	1.44444	24	20	30	29	4.5
	150	0.193548	0	0.5	0.04	0.533333	31	35	18	25	7.5
	200	0	0.0555556	0.24	0.0322581	0.190476	28	18	25	31	10.5
	250	0	0.03125	0	0.0625	0.0555556	31	32	13	32	13.5
	300	0	0.0555556	0	0.1875	0.0757576	14	36	18	16	16.5
	350	0	0		0	0	8	17	0	13	19.5
	400	0	0	0	0	0	42	5	47	20	22.5
	Corrected mean catches per trap (fa)																					FR	12.4102	14.8376			FR	9.91351	13.8525			FR	23.0288	33.6983			FR	26.611	25.8138
	Ring	Distance	Ẋ yel♂/ trap	Ẋ red♂/ trap	Ẋ blue♂/ trap	Ẋ pink ♂ / trap	Ẋ mark♂/trap 4 rel.														Cum ER	Log(d)	50% frec max	90% frec max		Cum ER	Log(d)	50% frec max	90% frec max		Cum ER	Log(d)	50% frec max	90% frec max		Cum ER	Log(d)	50% frec max	90% frec max
	50	25		0	0.375	0	0.125														0	1.39794	1.00706	1.8127		0	1.39794	1.86094	3.34969		0.375	1.39794	3.9975	7.1955		0	1.39794	2.75362	4.95652
	100	75	0.5625	1.8	1.35	0.931034	1.16088														0.5625	1.87506				1.8	1.87506				1.725	1.87506				0.931034	1.87506
	150	125	1.45161	0	3.75	0.3	1.3754														2.01411	2.09691				1.8	2.09691				5.475	2.09691				1.23103	2.09691
	200	175	0	0.583333	2.52	0.33871	0.860511														2.01411	2.24304				2.38333	2.24304				7.995	2.24304				1.56974	2.24304
	250	225	0	0.421875	0	0.84375	0.316406														2.01411	2.35218				2.80521	2.35218				7.995	2.35218				2.41349	2.35218
	300	275	0	0.916667	0	3.09375	1.0026														2.01411	2.43933				3.72188	2.43933				7.995	2.43933				5.50724	2.43933
	350	325	0	0		0	0
	400	375	0	0	0	0	0														2.01411	2.57403				3.72188	2.57403				7.995	2.57403				5.50724	2.57403
	Total		2.01411	3.72188	7.995	5.50724	4.80956
	ER × d
	Ring	Distance	Yellow	Violet	Green	Pink	Mean 4 releases	SD
	50	25	0	0	9.375	0	3.125	4.6875
	100	75	42.1875	135	101.25	69.8276	87.0663	40.042
	150	125	181.452	0	468.75	37.5	171.925	212.779
	200	175	0	102.083	441	59.2742	150.589	198.08
	250	225	0	94.9219	0	189.844	71.1914	90.8808													Inferiore 95.0%	Superiore 95.0%
	300	275	0	252.083	0	850.781	275.716	401.371													0.893512	1.22338
	350	325	0	0	0	0	0	0
	400	375	0	0	0	0	0	0													0.0585333	0.0784126
	MDT		111.036	156.934	127.627	219.207	153.701	47.6154
	MDT from mean recaptures
	Cum ER	Log(d)	50% frec max	90% frec max
	0.125	1.39794	2.4204	4.35673
	1.28588	1.87506
	2.66129	2.09691
	3.5218	2.24304	FR50	101.108
	3.8382	2.35218	FR90	263.278
	4.84081	2.43933
	4.84081	2.57403
	MDT from release 1 (yellow)
	Cum ER	Log(d)	50% frec max	90% frec max
	0	1.39794	1.00706	1.8127
	0.5625	1.87506
	2.01411	2.09691
	2.01411	2.24304	FR50	68.4959
	2.01411	2.35218	FR90	121.364
	2.01411	2.43933
	2.01411	2.57403
	MDT from release 2 (violet)
	Cum ER	Log(d)	50% frec max	90% frec max
	0	1.39794	1.86094	3.34969
	1.8	1.87506
	1.8	2.09691
	2.38333	2.24304	FR50	100.241
	2.80521	2.35218	FR90	276.6
	3.72188	2.43933
	3.72188	2.57403
	MDT from release 3 (green)
	Cum ER	Log(d)	50% frec max	90% frec max
	0.375	1.39794	3.9975	7.1955
	1.725	1.87506
	5.475	2.09691
	7.995	2.24304	FR50	81.9303
	7.995	2.35218	FR90	167.618
	7.995	2.43933
	7.995	2.57403
	MDT from release 4 (pink)
	Cum ER	Log(d)	50% frec max	90% frec max
	0	1.39794	2.75362	4.95652
	0.931034	1.87506
	1.23103	2.09691
	1.56974	2.24304	FR50	156.36
	2.41349	2.35218	FR90	345.22
	5.50724	2.43933
	5.50724	2.57403

## Sheet: Diffusion
Diffusion coefficient and diffusion time													back to Index
The diffusion equations are based on random flight of insects. The diffusion coefficient D is a characteristics of species' dispersal behaviors for that location, season and weather conditions. D can be estimated as MSD/4t, where MSD is the mean square displacement of released individuals at time t. D=(Σ(N) di2 /N)/4t Inverting the formula, we estimate the time it will take considering the averag…
	Total # of catches per ring							Frequence of catches x distance potence
	Ring	Sum Yellow aea ♂	Sum Violet aea ♂	Sum green aea ♂	Sum Pink aea ♂	Sum all colours	d^2	Yellow	Violet	Green	Pink
	50	0	0	2	0	2	2500	0	0	5000	0
	100	3	8	9	6	26	10000	30000	80000	90000	60000
	150	6	0	9	1	16	22500	135000	0	202500	22500
	200	0	1	6	1	8	40000	0	40000	240000	40000
	250	0	1	0	2	3	62500	0	62500	0	125000
	300	0	2	0	3	5	90000	0	180000	0	270000
	400	0	0	0	0	0	160000	0	0	0	0
	Total	9	12	26	13	60	387500	165000	362500	537500	517500
	Max Time	7	7	7	6
	4 x t	28	28	28	24
	Diffusion coefficient		Yellow	Violet	Green	Pink	Mean	SD
	D=(Σ(N) di2 /N)/4t		654.762	1078.87	738.324	1658.65	1032.65	455.867
	1032.65
	Diffusion time		Yellow	Violet	Green	Pink	Mean	SD
	td=(Σ(N) di2 /N)/4D		7	7	7	6	6.75	0.5

## Sheet: Recapture time
Recapture time													back to Index
Etichette di riga	Somma di Yellow aea ♂		Etichette di riga	Somma di Violet aea ♂		Etichette di riga	Somma di Green aea ♂		Etichette di riga	Somma di Pink aea ♂
1	0		1	2		1	7		1	1
2	3		2	4		2	5		2	1
3	1		3	3		3	8		3	4
4	1		4	1		4	5		4	4
5	3		5	1		5	0		5	2
6	0		6	0		6	0		6	1
7	1		7	1		7	1		7	0
(vuoto)			(vuoto)			(vuoto)			(vuoto)
Totale complessivo	9		Totale complessivo	12		Totale complessivo	26		Totale complessivo	13

[truncated: 9 more sheets: PDS-SR, Lincoln index, mean angle of dispersion, Dispersal Plot,  rate Ms_Mw , Ovitrap Competitiveness, BGS, Male Residual Fertlity, NDVI SW]
